# Supplementary material for: Understanding the Function and Mechanism of Zebrafish Tmem39b in Regulating Cold Resistance
Source: Int J Mol Sci. 2022 Sep 28;23(19):11442. doi: 10.3390/ijms231911442 (PMC9569763; doi:10.3390/ijms231911442)
Supplement: Supplementary file 1 [file ijms-23-11442-s001.zip]

Archive with 7 entries (7 files):
- Supplementary Figures.pdf
- Table S1 List of cold- and rewarming-regulated genes also influenced by tmem39b mutation.xlsx
- Table S2 Functional enrichments for the cold- and rewarming-responsive genes regulated by tmem39b mutation.xlsx
- Table S3 Results of GO enrichment analysis for the DEG clusters.xlsx
- Table S4 Results of KEGG enrichment analysis for the DEG clusters.xlsx
- Table S5 Sequences of the PCR primers.xlsx
- Table S6 Sequences and amplification efficiencies of the qPCR primers.xlsx
