# Supplementary material for: Understanding the Function and Mechanism of Zebrafish Tmem39b in Regulating Cold Resistance
Source: Int J Mol Sci. 2022 Sep 28;23(19):11442. doi: 10.3390/ijms231911442 (PMC9569763; doi:10.3390/ijms231911442)
Supplement: Supplementary file 1 [file ijms-23-11442-s001.zip › Table S1 List of cold- and rewarming-regulated genes also influenced by tmem39b mutation.xlsx]

## Sheet: Sheet1
GS1: 126 genes
Gene ID	Gene name	WT-cs vs. WT-ctrl		3151b-cs vs. WT-cs
		Log2Foldchange	adjP	Log2Foldchange	adjP
ENSDARG00000091728	zgc:114046	4.09714	0	-0.73703	2.18879e-22
ENSDARG00000099514	zgc:112234	6.73985	2.54227e-177	-0.77752	5.22179e-09
ENSDARG00000031683	fosab	3.42059	4.71018e-174	-0.764119	4.44506e-09
ENSDARG00000037421	egr1	2.55907	5.40324e-158	-0.709212	3.24996e-12
ENSDARG00000100259	zgc:171759	6.43544	1.06437e-113	-1.22792	1.50307e-22
ENSDARG00000094003	serp2	2.7555	4.5177e-113	-0.806525	3.74414e-12
ENSDARG00000099123	CU459186.2	6.67389	5.80483e-107	-3.58922	4.51929e-107
ENSDARG00000075045	cxcl18b	3.86677	7.14326e-84	-1.03419	6.84617e-09
ENSDARG00000025428	socs3a	2.18357	3.27429e-82	-1.07405	2.40922e-20
ENSDARG00000021924	hsp70.3	2.20148	5.93478e-75	-0.617357	2.18943e-06
ENSDARG00000025797	abhd2a	3.95257	3.18444e-64	-1.11017	1.81146e-07
ENSDARG00000111753	hist1h4l	4.81244	1.07934e-53	-0.758572	7.50761e-05
ENSDARG00000097075	CU855801.1	4.31703	7.88472e-53	-4.53752	6.24021e-50
ENSDARG00000058479	zgc:110425	3.36303	9.51805e-51	-1.52588	8.88298e-18
ENSDARG00000101790	si:ch73-299h12.3	1.53841	7.7984e-48	-1.14518	8.87224e-27
ENSDARG00000060112	sybu	1.61334	1.71203e-45	-0.70819	7.66768e-09
ENSDARG00000117107	CABZ01058647.1	3.55154	2.21783e-45	-0.675732	0.000481987
ENSDARG00000105400	CU457819.3	4.54356	4.63831e-44	-0.759845	0.00316962
ENSDARG00000105382	hist1h4l	6.7147	1.15512e-43	-0.643745	0.000179997
ENSDARG00000112175	zgc:173552	4.0863	6.57496e-31	-1.04982	0.000169623
ENSDARG00000091906	rbp7a	1.52344	3.71875e-29	-0.878742	2.2277e-10
ENSDARG00000117818	CR926130.2	2.23004	7.80935e-27	-0.792391	0.000931619
ENSDARG00000114195	zgc:171759	6.48473	4.22354e-23	-1.14678	0.000176825
ENSDARG00000102059	RGS13	2.16583	1.50112e-21	-1.08962	1.99296e-06
ENSDARG00000102282	CABZ01063298.1	2.00608	1.39945e-20	-0.631508	0.00894648
ENSDARG00000091215	rpz2	0.886201	4.64148e-20	-0.907164	2.042e-19
ENSDARG00000097234	AL929435.1	4.7367	1.32383e-19	-1.17026	0.0118774
ENSDARG00000004187	zgc:122979	1.21018	1.8383e-19	-0.720169	6.93097e-07
ENSDARG00000077799	egr4	1.75828	5.80283e-19	-0.72577	0.00153698
ENSDARG00000117474	CABZ01048956.1	2.0811	9.28279e-18	-0.599865	0.0320432
ENSDARG00000101819	CU984583.1	1.74758	2.48396e-16	-1.1375	2.20905e-07
ENSDARG00000104795	cxcl8a	2.07824	8.28164e-16	-0.884542	0.00143346
ENSDARG00000112840	hist1h2a10	5.30541	7.27434e-15	-1.03705	0.0104714
ENSDARG00000027088	ptgdsb.1	0.755864	1.90733e-14	-0.603521	7.78933e-09
ENSDARG00000095724	si:ch211-196c10.15	0.844241	2.89045e-14	-1.45188	4.27595e-36
ENSDARG00000080922	5S_rRNA	4.28515	4.50154e-14	-1.03406	0.0146325
ENSDARG00000111619	hist1h4l	3.76655	1.13672e-13	-2.86373	4.6904e-09
ENSDARG00000105318	hist1h4l	5.37263	8.09331e-13	-1.18095	0.00871532
ENSDARG00000101249	hist1h4l	7.71693	2.35765e-12	-1.02599	0.003629
ENSDARG00000116511	npas4l	1.77774	7.08449e-12	-0.694506	0.0250726
ENSDARG00000077407	si:dkey-184p18.2	0.955928	8.36056e-12	-0.848162	7.78933e-09
ENSDARG00000096739	si:dkey-219e21.2	1.12131	6.03218e-11	-1.19129	5.48239e-11
ENSDARG00000105444	hist1h2a11	4.36034	2.16755e-09	-3.03108	6.0168e-07
ENSDARG00000096540	BX901898.1	1.43031	5.91614e-09	-0.867843	0.00111338
ENSDARG00000114125	si:dkey-261m9.19	6.40822	9.79642e-09	-1.79875	0.000424798
ENSDARG00000105422	si:dkey-1k23.3	2.18727	1.63046e-08	-1.65202	3.6184e-05
ENSDARG00000038199	cdab	0.729301	1.71683e-08	-0.612603	1.41528e-05
ENSDARG00000105703	CT737190.2	4.22364	2.23452e-08	-1.5283	0.019182
ENSDARG00000009123	sele	0.845067	3.33168e-08	-0.731062	1.13869e-05
ENSDARG00000095522	si:dkey-71b5.3	1.09673	3.57831e-08	-9.47924	6.13683e-18
ENSDARG00000060315	rabgap1l2	0.714604	1.21786e-07	-1.07386	2.58918e-14
ENSDARG00000070048	zgc:173548	1.32322	1.95543e-07	-1.68932	7.4343e-10
ENSDARG00000103634	CU914622.2	0.842482	3.10084e-07	-0.800723	6.28134e-06
ENSDARG00000092875	BX537288.1	1.9495	5.32886e-07	-1.30632	0.00240708
ENSDARG00000091144	CR749162.1	1.70509	5.49293e-07	-1.65801	1.33153e-05
ENSDARG00000043492	irf1a	2.12744	7.73082e-07	-1.67465	0.000898112
ENSDARG00000095141	BX004962.2	1.73383	1.12309e-06	-1.37449	0.000386349
ENSDARG00000104823	znf648	1.25906	1.56328e-06	-0.62992	0.0469051
ENSDARG00000026582	iscub	0.700676	2.82034e-06	-0.623571	0.000168793
ENSDARG00000010437	tent5c	0.635798	3.18341e-06	-0.631672	1.63424e-05
ENSDARG00000102689	BX663516.2	1.4527	3.48361e-06	-1.23504	0.000303407
ENSDARG00000093936	si:dkeyp-1h4.6	0.814741	3.63072e-06	-0.883024	2.70051e-06
ENSDARG00000069566	mucms1	0.920982	3.97988e-06	-2.40689	2.99636e-30
ENSDARG00000100968	si:ch211-1a19.3	0.60818	5.02484e-06	-0.588511	4.54336e-05
ENSDARG00000078608	CT573423.1	0.862646	6.7356e-06	-4.36667	4.57394e-51
ENSDARG00000094093	CR450817.1	1.35479	7.96793e-06	-0.844674	0.0152719
ENSDARG00000114019	CABZ01088149.1	0.637098	1.57112e-05	-1.2927	3.24246e-16
ENSDARG00000035797	si:dkey-17m8.2	0.867917	1.67298e-05	-0.889536	5.42615e-05
ENSDARG00000114180	FP236812.2	4.85392	2.12785e-05	-6.6818	7.9913e-07
ENSDARG00000100504	ppp1r27b	1.21341	2.37061e-05	-0.667526	0.0466375
ENSDARG00000076264	zgc:195170	1.23415	2.64834e-05	-1.0009	0.00236886
ENSDARG00000008333	znfl2a	0.702975	2.97681e-05	-0.589973	0.00182658
ENSDARG00000093521	b3gnt3.3	0.824436	3.55267e-05	-0.830464	0.000140422
ENSDARG00000100707	si:dkey-48g21.7	0.620896	3.59327e-05	-1.00647	1.28315e-10
ENSDARG00000068257	kcne4	0.623633	3.83552e-05	-1.45517	7.08082e-19
ENSDARG00000105473	si:cabz01036006.1	0.777499	4.13209e-05	-0.609471	0.00568422
ENSDARG00000096715	si:dkeyp-104f11.9	1.52616	4.34002e-05	-1.42678	0.000471708
ENSDARG00000098461	si:dkey-11f4.14	1.31745	4.46045e-05	-0.964534	0.00884175
ENSDARG00000056443	zgc:152753	0.67048	5.08111e-05	-0.766962	1.78616e-05
ENSDARG00000097973	si:ch1073-190k2.1	0.67011	6.02706e-05	-10.7146	5.50168e-23
ENSDARG00000092274	si:dkey-3k20.1	1.59656	6.63654e-05	-1.41948	0.00122857
ENSDARG00000084991	SNORA62	1.57049	0.00011295	-1.0745	0.0191465
ENSDARG00000103704	crhr2	1.01968	0.000129594	-0.891583	0.00300918
ENSDARG00000005092	cep89	0.596916	0.000130233	-1.32255	4.35e-17
ENSDARG00000079036	znfl1k	0.95414	0.000167484	-0.669786	0.0237874
ENSDARG00000090097	CR626886.1	0.812058	0.000220883	-0.678484	0.00713687
ENSDARG00000094396	CR848841.1	1.07915	0.000243567	-1.22223	0.000159153
ENSDARG00000092725	si:dkey-188i13.8	0.586891	0.000289133	-0.993365	4.50401e-09
ENSDARG00000052779	zgc:153932	1.12269	0.000334144	-0.849989	0.0199032
ENSDARG00000097376	CR790366.3	1.6497	0.000417673	-1.42532	0.00697682
ENSDARG00000035438	myhc4	0.691026	0.000452437	-0.788731	0.00019263
ENSDARG00000052012	rtn4rl2a	0.598659	0.000464169	-1.21551	3.66127e-12
ENSDARG00000095190	BX901918.2	1.16057	0.000634614	-1.25405	0.000959497
ENSDARG00000086552	hist1h2a11	3.92461	0.00103268	-4.01004	0.0034422
ENSDARG00000077456	zgc:110216	1.27139	0.00144417	-1.54244	0.000614707
ENSDARG00000097122	AL772382.1	1.30547	0.00165033	-1.43562	0.00406003
ENSDARG00000071139	zgc:64065	0.895142	0.00242904	-0.839378	0.0136825
ENSDARG00000096919	CR790366.1	0.84427	0.00299331	-0.668247	0.0464231
ENSDARG00000100687	CU929154.1	1.22384	0.00341067	-0.977744	0.0474402
ENSDARG00000092425	BX677668.2	0.997432	0.00418465	-1.73706	5.41325e-06
ENSDARG00000100520	si:dkey-25o1.7	2.1326	0.00498359	-7.16441	7.19066e-08
ENSDARG00000088058	pimr70	1.08151	0.00513439	-1.02516	0.0218965
ENSDARG00000117266	FO904966.1	0.637962	0.00554382	-2.15689	3.73988e-17
ENSDARG00000097459	si:dkey-125e8.3	0.879212	0.00573449	-8.17066	6.2839e-13
ENSDARG00000088885	si:ch1073-340i21.3	0.621891	0.00707591	-2.32368	5.33987e-23
ENSDARG00000111633	si:dkey-19p15.4	0.883181	0.00798594	-0.955646	0.0121517
ENSDARG00000069844	acod1	0.864651	0.00806473	-1.2265	0.000712354
ENSDARG00000098030	BX571794.3	0.673614	0.00978529	-1.14029	2.08847e-05
ENSDARG00000117307	CU207269.2	0.866555	0.0121042	-1.30902	0.000589329
ENSDARG00000099867	si:ch73-103b2.1	0.586891	0.012638	-1.45843	1.49171e-09
ENSDARG00000007769	sult5a1	0.763977	0.0129137	-1.11807	0.00145201
ENSDARG00000075027	fgfr1bl	0.619363	0.0130457	-4.46327	5.1915e-16
ENSDARG00000022183	gsto1	0.639021	0.0141415	-0.648617	0.0312367
ENSDARG00000099571	CU468012.2	0.759069	0.0148585	-1.44483	7.41684e-06
ENSDARG00000076721	zgc:171686	0.610239	0.0159382	-1.38293	2.83357e-07
ENSDARG00000105526	CR318601.1	0.671068	0.0177536	-0.845836	0.00628366
ENSDARG00000098837	tgm5l	0.673425	0.0192876	-0.823609	0.0123539
ENSDARG00000057869	cdc42l2	0.591112	0.0201195	-0.937277	0.000718892
ENSDARG00000094471	CU137648.1	1.35783	0.0223432	-5.19661	4.40593e-05
ENSDARG00000096567	si:ch211-155o21.4	1.38841	0.0232745	-1.37442	0.0469533
ENSDARG00000094586	CT573357.1	0.990007	0.0278695	-1.44569	0.00422025
ENSDARG00000058724	or126-7	0.698836	0.0281821	-1.0433	0.0043115
ENSDARG00000091958	BX677668.1	3.45262	0.0298269	-5.04671	0.00681408
ENSDARG00000061240	cbln4	0.621562	0.0398025	-0.785893	0.0233129
ENSDARG00000086158	ccbe1	0.859337	0.041935	-1.26611	0.00633419
ENSDARG00000117518	CABZ01067169.1	0.795193	0.0442654	-1.25746	0.00660448
GS2: 94 genes
Gene ID	Gene name	WT-cs vs. WT-ctrl		3151b-cs vs. WT-cs
		log2FoldChange	padj	log2FoldChange	padj
ENSDARG00000057241	tnfsf10	-2.12106	4.90907e-103	0.834249	2.3426e-13
ENSDARG00000016363	her8a	-2.234	6.7312e-34	0.933201	2.25746e-05
ENSDARG00000036473	snapc2	-1.79743	3.8687e-22	0.887056	9.15691e-05
ENSDARG00000071467	zbtb33	-2.74045	2.04141e-20	1.07013	0.00560043
ENSDARG00000028295	mkrn4	-1.41313	1.16154e-17	0.981199	6.31516e-08
ENSDARG00000056729	her4.2	-1.51181	8.24535e-17	1.92398	3.15996e-26
ENSDARG00000042116	trim35-40	-1.15167	3.68657e-15	0.678313	7.6077e-05
ENSDARG00000104163	si:cabz01071912.2	-1.33253	4.34472e-15	1.0837	3.90553e-09
ENSDARG00000061544	ano6	-0.772085	1.09564e-14	0.607162	1.99468e-08
ENSDARG00000007277	myf5	-1.60863	4.70885e-13	0.820356	0.00284617
ENSDARG00000076830	si:dkey-65b12.6	-0.775861	8.76892e-13	0.71004	4.51708e-10
ENSDARG00000099396	rbpms	-1.21842	4.7839e-11	0.782506	0.000347217
ENSDARG00000074902	nol4la	-0.810978	1.46807e-10	0.615687	1.104e-05
ENSDARG00000078755	plppr4b	-0.710742	3.88484e-10	0.902406	7.74547e-15
ENSDARG00000101995	gabrg1	-0.91984	2.38851e-09	0.603322	0.000793611
ENSDARG00000020079	neil3	-1.11814	6.18565e-09	0.805695	0.000252489
ENSDARG00000091393	si:ch211-161m3.6	-1.09558	8.79564e-09	0.719674	0.00129235
ENSDARG00000009822	her4.4	-0.85247	2.24492e-08	0.698903	3.65038e-05
ENSDARG00000058180	exoc3l4	-0.8703	2.4935e-08	0.793347	3.03782e-06
ENSDARG00000092759	si:dkey-61p9.9	-1.13594	3.3141e-08	0.590366	0.023797
ENSDARG00000115856	BX276105.1	-1.3171	4.99541e-08	0.649266	0.0420234
ENSDARG00000114704	FP016205.1	-0.736068	8.16054e-08	0.621155	4.4177e-05
ENSDARG00000089598	si:cabz01054396.2	-1.50651	1.14853e-07	1.00944	0.00285266
ENSDARG00000096240	FP017151.1	-1.40156	2.41418e-07	1.17729	0.000113543
ENSDARG00000093156	si:ch73-21g5.7	-1.19168	3.39618e-07	0.610072	0.0436612
ENSDARG00000105834	znf971	-0.885663	4.53048e-07	0.626091	0.0014692
ENSDARG00000101556	si:ch1073-475a24.1	-1.3107	6.89388e-07	2.21849	1.75049e-18
ENSDARG00000078550	zgc:194839	-0.862556	7.01899e-07	0.736881	0.0001415
ENSDARG00000052855	ctso	-0.641619	7.39529e-07	0.808084	8.16669e-10
ENSDARG00000087318	jac10	-1.15006	9.53399e-07	0.795675	0.00419562
ENSDARG00000117607	FP102158.1	-1.35594	1.57346e-06	2.45801	6.36733e-21
ENSDARG00000038508	chrnb3b	-0.839043	1.90821e-06	0.630807	0.00230762
ENSDARG00000040179	zgc:101562	-1.59287	2.04525e-06	1.78867	3.37491e-07
ENSDARG00000025948	mlh1	-1.1536	2.39666e-06	1.19951	4.06242e-06
ENSDARG00000097134	si:dkey-77f5.11	-0.851905	2.54904e-06	0.84558	2.08607e-05
ENSDARG00000058943	cdcp1a	-0.786001	2.87089e-06	0.631684	0.00102535
ENSDARG00000056021	sostdc1b	-1.38812	4.16952e-06	1.04938	0.00315572
ENSDARG00000098963	pcdh1g13	-0.763827	8.92721e-06	0.882549	1.06262e-06
ENSDARG00000112751	BX511129.2	-0.652588	9.11182e-06	0.649123	4.86848e-05
ENSDARG00000096822	CR847898.1	-2.7299	1.0837e-05	1.7105	0.0276948
ENSDARG00000034518	trdmt1	-0.913908	1.22833e-05	1.1734	5.55842e-08
ENSDARG00000087994	si:ch211-114c17.1	-0.702575	1.72124e-05	1.08719	2.81042e-11
ENSDARG00000004498	xkr8.1	-1.9049	2.32124e-05	1.35269	0.0145442
ENSDARG00000079515	ptx3b	-0.752914	3.59225e-05	0.631384	0.00265888
ENSDARG00000077252	si:rp71-36a1.5	-1.45788	6.07664e-05	1.66098	1.58418e-05
ENSDARG00000045553	hsd17b2	-0.744078	7.49217e-05	0.676642	0.00143993
ENSDARG00000094131	ftr19	-1.64081	0.000103909	1.40383	0.00531743
ENSDARG00000002826	cep57l1	-0.613625	0.000109082	0.679092	6.8873e-05
ENSDARG00000097152	si:dkey-7i4.11	-1.44247	0.000126342	1.45177	0.00045884
ENSDARG00000098369	si:dkey-165o8.1	-0.967634	0.000173572	1.69141	1.96235e-11
ENSDARG00000090869	FO904898.4	-1.40534	0.000241881	1.79697	5.46367e-06
ENSDARG00000058566	si:dkey-253d23.5	-0.741124	0.00026677	0.952953	7.83525e-06
ENSDARG00000087290	si:ch211-202h22.10	-0.702342	0.000276289	0.880614	2.02336e-05
ENSDARG00000096273	si:dkey-3n22.9	-1.1249	0.000444356	0.848571	0.0284176
ENSDARG00000095136	si:ch211-130m23.2	-0.671196	0.000599623	0.871844	2.05611e-05
ENSDARG00000097442	si:dkey-77f5.15	-2.31502	0.00060731	2.01377	0.0108268
ENSDARG00000042159	RFESD (1 of many)	-0.939898	0.000639961	0.706489	0.0353435
ENSDARG00000091320	nlrc6	-0.589797	0.000810492	0.656535	0.000609218
ENSDARG00000044976	krt93	-0.78732	0.000918433	0.709631	0.00940448
ENSDARG00000080804	5S_rRNA	-0.793294	0.00105489	0.74454	0.00665693
ENSDARG00000093054	BX548073.3	-0.769846	0.00107065	0.734669	0.00541876
ENSDARG00000059982	poc5	-0.607593	0.00142408	0.610977	0.00449919
ENSDARG00000068858	il2rga	-1.05475	0.00147591	0.905324	0.0212558
ENSDARG00000102999	si:dkey-246j6.1	-0.889704	0.00150079	1.07177	0.000355689
ENSDARG00000086849	si:dkey-187k19.2	-1.47407	0.0016907	1.88914	0.000126946
ENSDARG00000058537	si:dkey-102c8.2	-0.949276	0.0019456	1.06708	0.00143125
ENSDARG00000094782	si:ch211-196h16.4	-0.838094	0.002142	0.831844	0.00645694
ENSDARG00000110769	znf1098	-0.984949	0.00260118	0.929681	0.0144379
ENSDARG00000099201	BX908731.1	-0.861291	0.00309696	1.14328	0.00017834
ENSDARG00000069677	nicn1	-0.627703	0.00346129	0.948317	2.63999e-05
ENSDARG00000025383	arl2bp	-0.621689	0.00416296	0.777693	0.000793611
ENSDARG00000111190	CR450686.4	-0.711381	0.00482165	1.944	1.15624e-17
ENSDARG00000107066	CABZ01074888.1	-1.0935	0.00556975	1.01652	0.0278717
ENSDARG00000077263	si:ch73-27e22.3	-0.633663	0.00609538	1.397	1.38932e-10
ENSDARG00000063162	cmtm8b	-1.13128	0.00637329	1.01322	0.0406298
ENSDARG00000077631	CU459089.1	-0.663858	0.00762114	0.919183	0.000440633
ENSDARG00000052609	CU468164.1	-3.34084	0.0101018	7.55886	5.12884e-11
ENSDARG00000097433	CT027718.1	-2.21985	0.0102908	5.54216	2.54432e-13
ENSDARG00000089388	ftr35	-1.28091	0.0126409	1.28752	0.0333919
ENSDARG00000087666	fibpb	-0.779807	0.0156117	1.06623	0.0018107
ENSDARG00000114540	nfr	-1.89202	0.0165764	1.92753	0.035344
ENSDARG00000101906	zgc:113442	-0.60141	0.0180813	0.685119	0.0171664
ENSDARG00000069563	zgc:153151	-0.72321	0.0207021	0.914309	0.00749754
ENSDARG00000053345	si:dkey-56i24.1	-1.11878	0.0208625	1.18197	0.0339284
ENSDARG00000096937	BX323035.1	-1.04284	0.0253684	1.37375	0.00589218
ENSDARG00000094486	si:ch1073-412h12.3	-2.90692	0.0264316	3.29542	0.0251824
ENSDARG00000105241	btr26	-0.696944	0.0270086	0.792639	0.025393
ENSDARG00000100799	CR381540.1	-1.53502	0.0271554	1.96789	0.00863924
ENSDARG00000091918	BX548073.1	-0.824837	0.0278144	0.864287	0.0465906
ENSDARG00000101927	FQ377605.1	-1.30803	0.0281043	1.77868	0.00495093
ENSDARG00000097373	ftr90	-0.775636	0.0399296	0.972986	0.0233129
ENSDARG00000091859	si:ch73-233m11.2	-0.682249	0.0411465	1.22024	0.000246189
ENSDARG00000114437	zgc:173705	-0.621015	0.0429219	0.829539	0.0131624
ENSDARG00000104408	zgc:152774	-0.775521	0.0474687	1.03406	0.0179094
GS3: 302 genes
Gene ID	Gene name	WT-re vs. WT-cs		3151b-re vs. WT-re
		log2FoldChange	padj	log2FoldChange	padj
ENSDARG00000038025	cbx7a	3.36456	9.93261e-193	-1.02384	5.83613e-19
ENSDARG00000035120	gldc	2.15092	8.60545e-190	-0.703038	4.52323e-23
ENSDARG00000092499	si:ch211-183d21.1	2.09321	1.0837e-180	-0.596098	3.01777e-16
ENSDARG00000042816	mmp9	2.62144	2.93541e-106	-0.657784	1.16374e-07
ENSDARG00000093303	ifitm1	2.47069	1.16288e-97	-0.950782	8.02705e-16
ENSDARG00000054058	h1fx	1.76454	2.80459e-93	-0.938204	2.19714e-26
ENSDARG00000101135	si:dkey-85k7.7	2.36446	1.4209e-88	-0.813554	5.81694e-11
ENSDARG00000013926	slc16a9a	2.62011	1.1465e-78	-1.12351	5.1146e-16
ENSDARG00000052118	adamtsl5	2.00634	2.01615e-74	-0.593955	2.26017e-08
ENSDARG00000104919	si:ch211-153b23.3	3.43406	4.55048e-68	-0.649232	0.000958843
ENSDARG00000114529	CU457778.3	1.28943	1.48241e-65	-0.744106	2.64075e-22
ENSDARG00000059363	tgfbr2a	2.26583	7.56024e-61	-0.993414	8.86535e-13
ENSDARG00000057644	adam8b	2.29228	2.33288e-60	-0.733359	3.48644e-07
ENSDARG00000052207	c3a.3	1.61602	2.36274e-60	-0.637979	1.05317e-09
ENSDARG00000079296	gcga	1.44753	9.95253e-52	-0.833343	1.08706e-17
ENSDARG00000099148	bzw1b	0.935973	1.12996e-51	-0.586343	4.40541e-20
ENSDARG00000026611	socs3b	1.4534	1.53577e-51	-0.83966	1.80267e-17
ENSDARG00000020761	arrdc2	1.29647	3.17773e-50	-0.930989	1.09293e-25
ENSDARG00000068586	CU302253.1	1.36164	6.2914e-50	-0.639094	1.54658e-11
ENSDARG00000062974	itga2.2	1.36936	2.14604e-48	-0.764549	1.49416e-16
ENSDARG00000045548	lepb	4.30559	8.46592e-48	-0.953665	0.000197692
ENSDARG00000095820	BX649485.4	3.62113	2.16742e-47	-0.725106	0.00232337
ENSDARG00000075027	fgfr1bl	2.75307	4.66591e-47	-8.16439	3.18308e-32
ENSDARG00000069027	admb	1.97372	2.06495e-46	-0.710128	4.00591e-07
ENSDARG00000093124	scpp8	3.95522	7.85547e-46	-0.593538	0.0368175
ENSDARG00000006207	gpx1b	1.7524	1.7494e-42	-0.678906	5.35543e-07
ENSDARG00000101479	BX908782.2	2.34907	2.28483e-42	-0.865436	8.54621e-07
ENSDARG00000052157	il12rb2	3.60029	5.56317e-42	-0.929336	5.44398e-06
ENSDARG00000075833	lyve1a	2.49327	2.15652e-41	-0.698636	8.19989e-05
ENSDARG00000016188	SBNO2	1.20375	1.20257e-39	-0.626964	5.53499e-11
ENSDARG00000093877	si:zfos-2330d3.7	2.99733	3.86096e-39	-1.02633	9.08114e-06
ENSDARG00000095533	si:ch211-198c19.3	1.98542	2.21487e-37	-0.717329	3.99796e-06
ENSDARG00000077407	si:dkey-184p18.2	1.58358	2.92661e-37	-1.50607	1.57311e-33
ENSDARG00000092362	hsp70.2	2.1128	3.15369e-37	-0.755056	5.04925e-05
ENSDARG00000019874	hsph1	2.13903	3.24569e-37	-0.886163	1.95236e-07
ENSDARG00000006526	fn1b	1.3604	3.45145e-37	-0.634121	4.16304e-08
ENSDARG00000090767	si:ch211-136m16.8	1.60857	1.00096e-36	-0.587882	3.3153e-06
ENSDARG00000077697	si:dkey-105i14.1	2.05465	4.07486e-36	-0.913311	1.98006e-08
ENSDARG00000063539	slc25a15a	1.98601	3.85285e-33	-0.987399	1.35722e-09
ENSDARG00000100614	zgc:171497	1.76866	1.55466e-32	-4.08808	5.25816e-110
ENSDARG00000059931	hyal2a	1.84015	2.19307e-32	-0.624203	1.63735e-05
ENSDARG00000088672	zmp:0000000936	1.66352	1.84083e-31	-0.655098	2.81934e-06
ENSDARG00000095665	si:ch211-191a16.2	2.71941	3.66428e-31	-0.790355	0.000107756
ENSDARG00000101695	si:dkey-26m3.3	1.63538	2.191e-30	-1.40111	2.49919e-23
ENSDARG00000051762	CABZ01080568.1	1.02372	3.59176e-29	-0.697546	1.12315e-13
ENSDARG00000021046	rhbdd1	1.65972	1.4461e-28	-0.843191	7.34282e-09
ENSDARG00000095767	dio3b	1.49025	1.95716e-28	-0.715531	7.44803e-07
ENSDARG00000086266	CR925773.1	1.8615	5.06436e-28	-2.98431	4.53238e-50
ENSDARG00000077202	mocs2	0.943869	1.35959e-27	-0.660024	7.43027e-14
ENSDARG00000059805	slc25a38a	1.86814	1.53595e-26	-1.05541	3.23665e-10
ENSDARG00000086337	si:dkey-102g19.3	3.12185	1.89909e-26	-0.748326	0.00373526
ENSDARG00000104502	si:ch211-266c8.1	1.38053	4.19208e-26	-1.0446	4.19434e-15
ENSDARG00000076106	ftr43	3.05681	1.12023e-25	-0.685445	0.00622884
ENSDARG00000037894	ezh1	0.993651	7.0394e-25	-0.632358	1.26229e-10
ENSDARG00000036376	cldn7a	0.828226	1.19387e-24	-0.676892	2.90644e-16
ENSDARG00000089706	si:ch211-276a23.5	2.03788	2.96594e-24	-1.35278	1.63053e-12
ENSDARG00000091209	ucp3	1.93622	6.49877e-24	-0.5926	0.00949079
ENSDARG00000008263	mfsd4ab	1.23911	1.89786e-23	-0.592818	2.09314e-06
ENSDARG00000043514	si:dkey-239i20.4	1.8882	2.64013e-23	-0.83607	2.66794e-05
ENSDARG00000096762	si:dkey-61p9.11	4.16817	3.24423e-23	-2.73169	2.30872e-13
ENSDARG00000013871	slc5a1	1.2093	7.25996e-23	-0.617025	3.83981e-06
ENSDARG00000017720	si:ch211-106h11.1	1.59626	1.07115e-22	-0.645895	0.000126468
ENSDARG00000012395	mmp13a	1.75514	1.32445e-22	-0.810749	1.77319e-05
ENSDARG00000001452	adam8a	1.15375	1.40566e-22	-0.766708	2.88292e-10
ENSDARG00000102160	si:dkeyp-61b2.1	3.57357	2.2654e-22	-0.780368	0.0146099
ENSDARG00000100504	ppp1r27b	2.16044	2.77251e-22	-1.4968	1.03234e-11
ENSDARG00000099384	si:dkey-238k10.1	1.90187	2.95646e-21	-3.66212	5.61691e-54
ENSDARG00000032553	egln3	1.73814	3.02909e-21	-0.705277	0.000451021
ENSDARG00000059231	hephl1a	1.23108	5.07773e-21	-0.826192	8.35264e-10
ENSDARG00000082187	dre-mir-21-1	1.43282	2.11572e-20	-0.685892	4.85611e-05
ENSDARG00000087084	hcar1-4	2.35817	2.50468e-20	-1.01913	0.000317157
ENSDARG00000053761	si:dkey-187j14.4	1.70358	9.89055e-20	-0.876925	6.08135e-06
ENSDARG00000088836	si:ch211-76m11.5	1.63374	2.69343e-19	-1.56749	3.62669e-17
ENSDARG00000036086	itga11a	1.01968	3.20375e-19	-0.669914	1.79636e-08
ENSDARG00000035663	zgc:103438	1.97263	6.04723e-19	-1.08832	3.55978e-07
ENSDARG00000079361	abcg2b	1.75718	8.10387e-19	-0.832384	5.76505e-05
ENSDARG00000055632	smtnl	0.8496	9.3381e-19	-0.588797	3.90248e-09
ENSDARG00000036864	slc34a2b	0.67378	1.36478e-18	-0.739253	2.97501e-21
ENSDARG00000020136	ptges	0.740604	3.74622e-18	-0.772778	6.36343e-19
ENSDARG00000069630	tat	1.03388	3.48155e-17	-0.660122	4.00714e-07
ENSDARG00000043093	mpeg1.2	1.01992	8.93459e-17	-1.47796	3.62616e-31
ENSDARG00000030954	ftr56	2.27047	1.29928e-16	-0.794366	0.00132581
ENSDARG00000086615	CR846087.1	1.84174	1.43509e-16	-0.729345	0.00181906
ENSDARG00000101312	si:dkey-31n13.4	1.28685	1.78808e-16	-2.24634	1.27237e-41
ENSDARG00000090903	creb3l3b	0.94264	2.937e-16	-0.869927	1.2384e-13
ENSDARG00000113315	zgc:153932	1.87687	3.01917e-16	-0.67396	0.00960518
ENSDARG00000005332	lipib	1.30758	1.3952e-15	-1.1908	6.81584e-13
ENSDARG00000076068	crtc1a	0.895502	2.01087e-15	-0.637321	4.68007e-08
ENSDARG00000088689	si:ch211-201o1.1	1.76247	3.31186e-15	-1.17943	9.55237e-08
ENSDARG00000052958	nppb	2.27928	5.2441e-15	-0.847876	0.00613396
ENSDARG00000102899	cremb	2.53522	5.45826e-15	-1.20077	0.000143581
ENSDARG00000087375	zgc:66473	2.21904	6.7821e-15	-1.51089	2.07989e-08
ENSDARG00000117446	CABZ01089980.1	2.90858	1.17427e-14	-0.920815	0.00913664
ENSDARG00000105653	BX323797.4	1.99953	1.29175e-14	-0.78753	0.00194855
ENSDARG00000115545	clec19a	1.26303	1.42332e-14	-0.791396	2.5201e-06
ENSDARG00000015228	ero1a	1.14493	2.61887e-14	-1.42563	3.76518e-20
ENSDARG00000096445	si:ch211-214p16.3	2.2291	3.37589e-14	-1.03429	0.00216437
ENSDARG00000094408	MFAP4 (1 of many)	2.15369	4.4499e-14	-1.92417	3.81063e-11
ENSDARG00000057975	plcd4a	1.37854	4.71e-14	-0.668437	0.000410064
ENSDARG00000015263	adma	0.902095	5.53927e-14	-0.735972	4.05396e-09
ENSDARG00000037861	slc2a3b	1.23054	2.40922e-13	-0.753821	3.05877e-05
ENSDARG00000056018	itga6l	1.09251	3.14623e-13	-1.04505	1.37617e-11
ENSDARG00000010940	BX957278.1	1.89164	5.74135e-13	-0.607611	0.0332061
ENSDARG00000053010	lpcat2	0.994162	1.37778e-12	-0.819589	2.09232e-08
ENSDARG00000059651	cidec	1.35851	1.87945e-12	-1.1813	2.61929e-09
ENSDARG00000101206	zgc:113363	0.917639	2.13137e-12	-0.616602	5.04316e-06
ENSDARG00000076182	stat1b	2.96262	2.74244e-12	-2.22522	5.68389e-08
ENSDARG00000100635	chia.1	0.928955	6.455e-12	-1.02224	2.61723e-13
ENSDARG00000113660	si:ch211-196f19.1	1.27971	7.7953e-12	-0.940968	1.48776e-06
ENSDARG00000114508	tmem101	0.776677	8.55339e-12	-0.660197	2.95208e-08
ENSDARG00000069314	tmem199	0.800425	1.1133e-11	-0.645437	2.66418e-07
ENSDARG00000037618	ddit4	0.645611	1.5056e-11	-0.724312	1.40853e-13
ENSDARG00000036061	ogfod1	0.614511	2.78509e-11	-0.593693	4.23526e-10
ENSDARG00000054343	slc7a8b	1.47963	3.20971e-11	-0.668229	0.00807606
ENSDARG00000028163	prg4b	2.45673	3.65597e-11	-1.04003	0.0190755
ENSDARG00000089050	cuzd1.1	1.73561	4.83753e-11	-0.847518	0.00199679
ENSDARG00000009727	twf2b	1.74297	5.65168e-11	-0.619355	0.048212
ENSDARG00000005565	entpd8	0.984431	6.87132e-11	-0.615585	0.000166547
ENSDARG00000104064	si:ch211-127b6.2	1.38798	7.10906e-11	-0.951117	3.0877e-05
ENSDARG00000004763	hhla2a.2	1.36963	9.34832e-11	-0.648706	0.00633446
ENSDARG00000041645	sb:cb37	0.687802	1.01697e-10	-1.04817	2.95957e-22
ENSDARG00000059305	tmem37	0.792675	2.43673e-10	-0.725897	2.34669e-08
ENSDARG00000110878	si:dkey-28k24.2	1.01429	3.07983e-10	-0.590194	0.000823294
ENSDARG00000102059	RGS13	1.22019	3.19676e-10	-0.930377	7.11793e-06
ENSDARG00000068637	si:ch211-281l24.3	1.43256	3.50931e-10	-1.28105	1.26387e-07
ENSDARG00000035665	si:dkey-267n13.1	2.1591	3.59473e-10	-1.52193	1.63735e-05
ENSDARG00000087574	nox1	0.879799	3.90559e-10	-0.818705	1.47533e-08
ENSDARG00000088069	CR759879.1	2.39277	4.45425e-10	-1.00098	0.0125716
ENSDARG00000071648	zgc:113298	2.10794	4.53137e-10	-8.50847	4.97366e-14
ENSDARG00000103315	CU464124.1	1.17679	4.69382e-10	-0.59739	0.00344918
ENSDARG00000037859	il11a	1.60552	5.18793e-10	-0.839657	0.00347464
ENSDARG00000086057	plxnd1	1.01876	5.26978e-10	-0.680125	0.000142183
ENSDARG00000096898	CR925728.1	3.34169	7.00251e-10	-1.96272	4.03724e-05
ENSDARG00000079347	zgc:194659	1.33987	8.59216e-10	-1.34834	4.01784e-09
ENSDARG00000097539	si:ch211-39f2.3	0.972195	1.37274e-09	-3.91649	1.73472e-64
ENSDARG00000043798	ms4a17a.1	2.11235	1.38229e-09	-2.08339	7.50869e-09
ENSDARG00000099381	si:dkey-27n6.1	1.67877	1.39211e-09	-1.09967	0.000155441
ENSDARG00000116430	si:ch73-329n5.2	2.16736	2.49556e-09	-2.01177	5.41217e-08
ENSDARG00000070627	pimr60	1.74002	3.39328e-09	-0.891775	0.00392377
ENSDARG00000097615	si:ch211-108d22.2	1.3307	6.46848e-09	-0.920417	0.000297984
ENSDARG00000018048	zgc:171704	1.66757	7.27002e-09	-0.68818	0.0354706
ENSDARG00000077975	si:ch73-343l4.8	4.22246	8.336e-09	-1.19281	0.0284086
ENSDARG00000040332	crfb2	0.805037	8.77254e-09	-0.58498	0.000124389
ENSDARG00000091058	tmem173	1.21706	1.08388e-08	-0.804648	0.000338619
ENSDARG00000070272	casp10	2.07264	1.14035e-08	-1.1682	0.00555747
ENSDARG00000091085	lepa	2.35621	1.82006e-08	-1.69879	9.07732e-05
ENSDARG00000101728	si:dkeyp-80d11.12	1.56788	2.21532e-08	-0.754849	0.0113147
ENSDARG00000043342	gpx3	0.603564	2.21658e-08	-0.799985	6.33817e-13
ENSDARG00000069390	itga2.1	1.88557	2.75056e-08	-1.09781	0.00150386
ENSDARG00000062297	soat1	0.590385	3.94537e-08	-0.592478	1.31269e-07
ENSDARG00000079483	CABZ01072096.1	0.597571	4.03165e-08	-0.621337	4.24782e-08
ENSDARG00000102299	cxcl8b.1	1.20821	4.95175e-08	-0.835392	0.000545433
ENSDARG00000116197	si:dkeyp-4c4.2	1.07614	5.26219e-08	-0.975289	2.67729e-06
ENSDARG00000102542	si:ch211-268b14.2	1.31412	5.45879e-08	-0.770066	0.00424401
ENSDARG00000094983	ccl34a.3	2.11587	5.72402e-08	-1.13118	0.00511839
ENSDARG00000091633	si:dkey-177p2.18	1.73596	5.76547e-08	-1.10569	0.0011621
ENSDARG00000075504	si:dkey-40c23.2	1.2185	7.75646e-08	-0.609971	0.0149432
ENSDARG00000095106	si:dkey-28k24.2	1.45363	9.38885e-08	-1.64422	4.47169e-09
ENSDARG00000098406	si:dkey-22a18.2	1.10627	1.05494e-07	-1.3173	1.09364e-09
ENSDARG00000031588	si:dkey-239b22.1	1.72068	1.26933e-07	-1.04345	0.00582064
ENSDARG00000112132	BX470182.1	0.609423	1.38305e-07	-1.17609	5.73087e-23
ENSDARG00000093230	si:ch211-139n6.3	1.36574	1.40642e-07	-0.585335	0.0421042
ENSDARG00000090526	zgc:158404	1.27022	1.57975e-07	-0.728217	0.00789375
ENSDARG00000079402	tapbp.1	1.13949	1.75016e-07	-0.601411	0.0136222
ENSDARG00000087767	CABZ01074298.1	1.55235	1.8061e-07	-1.07897	0.000884928
ENSDARG00000075891	sall1b	0.875831	2.19087e-07	-0.707732	9.64745e-05
ENSDARG00000087714	si:ch211-226o13.1	1.23836	2.52472e-07	-0.77561	0.0033195
ENSDARG00000074656	ctss2.1	0.66145	3.11201e-07	-0.800949	2.50016e-09
ENSDARG00000101598	si:ch211-215p11.1	1.16368	3.77477e-07	-1.09948	8.62794e-06
ENSDARG00000027143	aptx	0.791986	3.78886e-07	-0.603716	0.000431281
ENSDARG00000086838	itga2.3	0.907678	5.49938e-07	-1.14939	7.2336e-10
ENSDARG00000068681	crfb1	0.760222	5.6531e-07	-0.7827	9.20289e-07
ENSDARG00000038668	gbp1	0.992272	7.41397e-07	-0.640854	0.0037412
ENSDARG00000104045	tlr22	1.41023	1.1043e-06	-0.953043	0.0027239
ENSDARG00000056498	crp2	1.23465	1.14257e-06	-8.70721	1.05567e-56
ENSDARG00000091841	si:cabz01071909.2	1.04563	1.30916e-06	-0.883719	0.000109778
ENSDARG00000101073	si:zfos-1011f11.2	0.717479	1.31485e-06	-0.713553	7.65531e-06
ENSDARG00000077794	CU468012.1	1.66251	1.50019e-06	-0.833033	0.030244
ENSDARG00000055313	slc12a10.1	1.02927	1.7573e-06	-0.637568	0.00873803
ENSDARG00000071662	si:rp71-36a1.3	1.01483	1.96723e-06	-6.06496	7.18185e-24
ENSDARG00000100480	si:ch73-364h19.2	1.05384	2.02208e-06	-7.50472	7.31414e-40
ENSDARG00000075975	slc45a3	1.19099	2.50062e-06	-0.593006	0.0415376
ENSDARG00000086576	si:cabz01069012.2	1.20088	2.73308e-06	-2.17631	9.56053e-15
ENSDARG00000080018	kif16bb	0.88282	2.74915e-06	-0.809038	6.00914e-05
ENSDARG00000102353	ddx47	0.60735	3.03341e-06	-0.858393	1.02422e-10
ENSDARG00000104890	si:ch211-76m11.3	1.5226	3.05159e-06	-1.0019	0.00487997
ENSDARG00000079645	sc:d217	0.658849	3.16548e-06	-1.61282	1.28976e-26
ENSDARG00000090543	tmem138	0.827491	3.85219e-06	-1.17508	4.23526e-10
ENSDARG00000073789	zmp:0000000735	0.676408	5.06866e-06	-1.03105	2.28045e-11
ENSDARG00000102066	ntn4	0.832473	5.71796e-06	-0.60512	0.00303477
ENSDARG00000099447	pcdh1g18	0.595084	6.42162e-06	-0.623731	1.07817e-05
ENSDARG00000043586	fas	1.36865	8.19807e-06	-0.792644	0.0256751
ENSDARG00000096856	znf1012	1.57775	1.02503e-05	-7.35176	1.77531e-10
ENSDARG00000058906	si:ch211-181l5.2	1.51027	1.05347e-05	-0.918695	0.013448
ENSDARG00000075538	zgc:163061	1.0929	1.12287e-05	-0.985219	0.000233281
ENSDARG00000089961	si:cabz01007807.1	1.05535	1.13822e-05	-0.891084	0.000641469
ENSDARG00000096172	znf1113	1.04386	1.25661e-05	-1.66813	6.65496e-11
ENSDARG00000018553	ifih1	1.01895	1.3004e-05	-0.785483	0.00243986
ENSDARG00000026444	apoob	0.607578	1.30231e-05	-1.49898	9.33538e-25
ENSDARG00000032043	ftr16	2.15333	1.62739e-05	-2.04276	0.000112283
ENSDARG00000038248	ggact.2	0.89008	1.73611e-05	-1.27725	3.00468e-09
ENSDARG00000086739	si:ch1073-513e17.1	0.890434	1.83976e-05	-6.00394	3.35292e-37
ENSDARG00000092228	si:dkey-27p18.3	0.965367	1.97613e-05	-0.626887	0.0157321
ENSDARG00000069852	lipt2	1.01331	2.51694e-05	-0.998756	0.000101251
ENSDARG00000111856	BX649490.4	1.7632	2.68785e-05	-1.08024	0.0167594
ENSDARG00000035009	trim35-27	1.066	3.05262e-05	-0.689018	0.0167828
ENSDARG00000060498	tnfrsf9a	0.937325	3.14835e-05	-0.600587	0.0235188
ENSDARG00000102835	CABZ01021435.1	1.39099	3.56053e-05	-2.38671	9.60581e-10
ENSDARG00000110574	CABZ01080042.1	1.80248	3.92361e-05	-1.02775	0.0364034
ENSDARG00000053082	thada	1.01633	4.0946e-05	-0.646806	0.0279521
ENSDARG00000095199	AL732515.1	1.20705	4.45003e-05	-1.04973	0.00116017
ENSDARG00000078503	si:dkey-76b14.2	1.58697	5.47639e-05	-0.977252	0.0323538
ENSDARG00000018621	slc6a19a.1	0.661443	6.16775e-05	-0.869968	5.19592e-07
ENSDARG00000095798	BX666064.1	3.40038	6.17034e-05	-2.83428	0.000656763
ENSDARG00000090038	BX248410.1	1.45881	7.27095e-05	-3.32483	9.32644e-12
ENSDARG00000031954	rbck1	0.752726	8.38601e-05	-0.6415	0.00216792
ENSDARG00000103960	CU019624.1	0.591491	0.000124722	-3.11138	9.85216e-88
ENSDARG00000077845	si:ch211-67f13.7	1.9564	0.000128553	-1.48798	0.00772858
ENSDARG00000105470	si:dkey-23a13.2	1.73107	0.000134335	-5.93644	7.81805e-07
ENSDARG00000099864	si:ch73-170d6.2	1.01891	0.000135421	-0.807709	0.00619984
ENSDARG00000099827	CABZ01000633.1	3.22097	0.000140662	-4.73185	0.000270799
ENSDARG00000117696	CABZ01068362.1	1.16892	0.000166336	-0.912631	0.00860264
ENSDARG00000042990	cyp2p10	0.644681	0.000186447	-2.72335	1.93083e-37
ENSDARG00000100669	si:dkey-61p9.9	0.88987	0.000195403	-1.11943	9.01084e-06
ENSDARG00000086752	LO018205.1	1.0905	0.000198478	-4.15647	3.89906e-18
ENSDARG00000095746	si:zfos-2330d3.7	2.79854	0.000207669	-3.92941	0.000373535
ENSDARG00000092604	si:ch211-15j1.4	1.2975	0.000210677	-1.82961	1.06462e-06
ENSDARG00000091614	si:dkey-62k3.6	1.04239	0.000220834	-1.32122	1.63473e-05
ENSDARG00000071384	slc7a11	0.609728	0.000232341	-0.66476	0.000208224
ENSDARG00000116928	CABZ01059408.1	1.82163	0.000296452	-1.15142	0.0400732
ENSDARG00000007344	tcap	0.656845	0.00029839	-0.771539	8.23951e-05
ENSDARG00000099500	clec3bb	0.88968	0.00031565	-0.626486	0.0223097
ENSDARG00000095067	TC2N	0.910651	0.000336921	-0.603875	0.0370953
ENSDARG00000103314	si:dkey-84h14.1	1.44615	0.000386805	-1.02335	0.0284131
ENSDARG00000113192	si:dkey-29p23.2	0.688171	0.000502492	-0.672405	0.00249294
ENSDARG00000043238	atg16l2	0.931325	0.000510485	-0.720205	0.0169023
ENSDARG00000054649	rac1l	1.57969	0.000518448	-1.14876	0.0214716
ENSDARG00000098189	si:dkey-16p6.1	0.6549	0.000622909	-1.44266	1.04863e-12
ENSDARG00000098351	si:ch211-66c13.1	0.777453	0.000628763	-1.4841	1.05961e-09
ENSDARG00000086254	hhla2b.2	0.66505	0.000837827	-1.92806	9.21485e-19
ENSDARG00000112027	si:ch211-76m11.3	1.6344	0.000895896	-1.2595	0.0231776
ENSDARG00000105055	CABZ01000633.3	0.865294	0.000914164	-0.831556	0.00416405
ENSDARG00000101517	CT583728.4	1.22366	0.000922062	-2.6469	1.48444e-09
ENSDARG00000005414	grapa	0.703132	0.000972737	-0.626451	0.00896604
ENSDARG00000052037	trim35-1	0.860458	0.00123895	-1.68397	3.00688e-09
ENSDARG00000053961	slc2a11a	1.14778	0.00123945	-0.913702	0.0214347
ENSDARG00000105324	si:dkey-11o1.7	1.58629	0.00128076	-1.32722	0.016639
ENSDARG00000079133	si:dkey-10c21.1	1.14657	0.00136725	-0.922397	0.023446
ENSDARG00000037033	ptger2b	0.802054	0.00138707	-0.786914	0.00455848
ENSDARG00000010700	il17d	1.3567	0.00151143	-1.21909	0.00976373
ENSDARG00000003244	gbp3	0.753484	0.0018643	-2.39084	1.58349e-18
ENSDARG00000088013	CYP27A1 (1 of many)	0.64538	0.00216738	-0.619218	0.00878298
ENSDARG00000087832	bcl3	0.727471	0.00223823	-0.712297	0.00657916
ENSDARG00000103618	btr18	0.890777	0.00226581	-1.40952	1.02629e-05
ENSDARG00000061194	hectd2	0.717567	0.00231938	-0.736038	0.00533211
ENSDARG00000093392	CT583651.1	1.73452	0.00244361	-3.09163	5.11533e-06
ENSDARG00000079227	plekhs1	1.67379	0.00286006	-1.95891	0.00172033
ENSDARG00000078518	kazald2	0.670923	0.00290529	-0.830853	0.00070876
ENSDARG00000091235	CABZ01015525.1	1.16487	0.00330801	-1.36441	0.00184153
ENSDARG00000069379	zgc:158868	0.73812	0.00362631	-0.600361	0.0404141
ENSDARG00000070116	nit1	0.607131	0.00389255	-6.77312	1.18093e-13
ENSDARG00000117599	CABZ01068842.1	1.21682	0.00390117	-1.34513	0.00459219
ENSDARG00000112831	znf1116	0.849751	0.00416878	-0.859933	0.00913567
ENSDARG00000054054	zgc:153219	1.18444	0.0045851	-3.91797	3.09955e-08
ENSDARG00000005894	slc7a9	0.598325	0.0048301	-0.904326	6.99868e-05
ENSDARG00000036084	itln2	0.694287	0.00503271	-4.83939	1.87766e-27
ENSDARG00000098776	BX640547.2	0.842974	0.00503271	-1.04734	0.00148562
ENSDARG00000074546	si:ch211-213a13.2	1.24242	0.00595026	-1.28562	0.0122787
ENSDARG00000105557	BX511061.1	0.591975	0.00685843	-2.39203	5.49977e-21
ENSDARG00000093761	si:ch211-250k18.7	0.950357	0.0075574	-1.27763	0.000921566
ENSDARG00000096951	CR848812.1	0.877143	0.00771496	-0.743098	0.0485483
ENSDARG00000012945	tnfsf13b	1.12264	0.00812789	-1.23493	0.00964731
ENSDARG00000103485	card14	0.650405	0.00814305	-0.669008	0.0165925
ENSDARG00000101749	zgc:92161	0.609504	0.00896294	-0.844149	0.000884165
ENSDARG00000039164	mhc1uma	1.03586	0.010458	-7.41019	1.62048e-10
ENSDARG00000094297	si:dkey-222h21.2	1.10421	0.0106555	-1.82038	6.95686e-05
ENSDARG00000079903	si:ch73-343l4.2	1.11818	0.0109	-1.13782	0.0221673
ENSDARG00000104124	znf1069	0.62748	0.0112851	-1.32033	8.99698e-07
ENSDARG00000092806	si:ch1073-110a20.2	1.36566	0.0129287	-1.92233	0.0021171
ENSDARG00000092460	kifl	1.0909	0.0130837	-1.30372	0.0085153
ENSDARG00000078246	si:ch211-114l13.4	0.771482	0.0130857	-1.08457	0.00147447
ENSDARG00000058246	cysltr1	0.608357	0.0140534	-0.680456	0.0140378
ENSDARG00000094550	BX649490.2	0.993319	0.0151356	-1.04691	0.0238443
ENSDARG00000044973	krt98	0.665449	0.0166228	-1.23626	4.14651e-05
ENSDARG00000083063	U1	4.09497	0.0196177	-5.0077	0.0111496
ENSDARG00000071604	si:ch211-156p11.1	1.16759	0.0199733	-1.88715	0.00115514
ENSDARG00000095048	si:dkey-250k15.7	0.633037	0.0209421	-0.633931	0.0411148
ENSDARG00000092000	znf1020	0.605118	0.0216805	-0.962694	0.000742474
ENSDARG00000092801	CR855277.2	0.800947	0.0218435	-7.64346	2.36582e-11
ENSDARG00000089661	FO704622.1	0.724178	0.0231694	-1.26473	0.000290587
ENSDARG00000105461	si:dkey-11o1.6	1.20285	0.0240979	-1.27299	0.0375808
ENSDARG00000041835	ccl38a.5	1.81336	0.0261427	-2.14353	0.0245112
ENSDARG00000074111	bcdin3d	0.635415	0.0274636	-0.689705	0.0410625
ENSDARG00000101549	nkx2.2b	0.717369	0.0292678	-1.11005	0.00241023
ENSDARG00000035151	drll.1	0.722929	0.0297607	-2.30828	3.52031e-09
ENSDARG00000113820	cyp46a1.4	0.635929	0.0363422	-2.2857	5.8541e-11
ENSDARG00000096577	adgre9	0.765429	0.0367558	-2.91909	1.5616e-10
ENSDARG00000099698	BX548059.1	0.629381	0.0377335	-1.30789	6.4527e-05
ENSDARG00000090033	si:dkey-16p6.1	0.859177	0.0386428	-1.96862	4.54798e-06
ENSDARG00000089713	BX004785.1	1.02801	0.0420221	-1.41173	0.0133276
ENSDARG00000056909	LO018309.1	0.656594	0.0424785	-3.03134	5.59907e-22
ENSDARG00000103230	CABZ01079302.1	1.04914	0.0470154	-4.03241	6.58323e-07
GS4: 182 genes
Gene ID	Gene name	WT-re vs. WT-cs		3151b-re vs. WT-re
		log2FoldChange	padj	Description	log2FoldChange
ENSDARG00000104501	FP236812.1	-3.15836	2.39775e-239	1.59416	2.63891e-58
ENSDARG00000104588	zgc:112234	-2.8533	2.26264e-164	0.856178	3.47763e-13
ENSDARG00000105355	zgc:154164	-2.76249	5.25422e-95	0.694582	1.9938e-05
ENSDARG00000112674	AL954682.1	-1.50859	8.7405e-49	0.900785	2.7157e-16
ENSDARG00000092846	zgc:162611	-2.46813	1.25224e-48	0.614299	0.00393884
ENSDARG00000014805	fhl5	-1.78178	1.23555e-45	0.940537	9.39593e-12
ENSDARG00000100781	col28a2b	-2.40198	1.93636e-45	0.59057	0.0105406
ENSDARG00000038378	sagb	-0.83922	2.81604e-45	0.597399	3.08864e-22
ENSDARG00000105483	zgc:112234	-2.35599	2.6964e-43	0.711317	0.00079434
ENSDARG00000034677	scel	-0.982328	2.06004e-42	0.600379	2.16297e-15
ENSDARG00000075482	zgc:173587	-1.79819	8.05975e-37	1.17274	8.39827e-15
ENSDARG00000117295	AL929210.2	-0.924954	1.92754e-35	0.93155	4.33777e-35
ENSDARG00000105629	BX470211.1	-1.07665	1.08551e-34	0.700755	3.73765e-14
ENSDARG00000093317	si:ch211-209j10.6	-1.32285	2.55987e-28	1.15219	5.44904e-21
ENSDARG00000017728	phb2b	-0.78523	6.92685e-27	0.650386	7.89536e-18
ENSDARG00000002197	pygl	-0.691275	1.51929e-26	0.584541	2.55496e-18
ENSDARG00000078069	rrm2	-1.34517	3.90562e-25	1.36648	7.24744e-25
ENSDARG00000016718	mmp11b	-0.915434	4.90966e-25	0.646889	5.32038e-12
ENSDARG00000117541	FP236197.1	-1.04719	2.71118e-24	1.47358	1.11327e-48
ENSDARG00000102478	ADAMTS7	-1.54593	1.20521e-23	0.600903	0.00120092
ENSDARG00000092947	cyt1	-0.936191	2.3375e-23	0.908755	5.44904e-21
ENSDARG00000004141	zgc:92630	-0.928854	2.83426e-23	0.594852	2.90573e-09
ENSDARG00000013598	tnfb	-2.71772	3.29397e-23	0.925207	0.0105568
ENSDARG00000089749	aqp8b	-2.00331	8.03314e-23	0.58872	0.0363835
ENSDARG00000056347	rab3aa	-0.689275	1.21869e-22	0.606426	6.46197e-17
ENSDARG00000098567	si:ch1073-286c18.5	-2.41314	4.85621e-22	0.989667	0.0010784
ENSDARG00000091768	dclre1a	-1.11926	5.35105e-22	0.590743	6.48135e-06
ENSDARG00000005221	desmb	-0.686861	4.93146e-21	0.617895	2.05053e-16
ENSDARG00000079305	hbae3	-0.741984	2.38681e-19	0.650709	3.5895e-14
ENSDARG00000105411	si:ch211-113d11.5	-1.11616	1.87e-18	2.50876	5.17592e-92
ENSDARG00000042920	sult3st3	-1.2565	2.9373e-18	1.3458	4.50494e-20
ENSDARG00000093671	BX001030.1	-0.808315	2.21801e-17	0.656034	6.1899e-11
ENSDARG00000011257	enpp2	-0.926377	2.99077e-17	0.731521	2.63512e-10
ENSDARG00000042780	apoba	-1.24403	4.77092e-17	0.604134	0.000343013
ENSDARG00000093237	si:ch211-89o9.4	-1.56356	9.8464e-17	0.858927	5.37331e-05
ENSDARG00000036700	si:ch211-114n24.6	-0.62533	2.7923e-16	1.23315	9.57854e-62
ENSDARG00000077084	col28a1a	-0.818797	1.68505e-15	0.657768	1.42018e-09
ENSDARG00000043406	slc8a1b	-0.590757	1.83426e-15	0.684311	5.30984e-20
ENSDARG00000070858	si:busm1-105l16.2	-1.13024	7.46324e-15	0.727258	6.89175e-06
ENSDARG00000092567	si:dkey-61l1.4	-1.32024	8.20019e-15	0.713259	0.000274854
ENSDARG00000099920	zgc:163040	-2.27622	9.3842e-15	1.02202	0.00523807
ENSDARG00000090708	si:dkey-28g23.6	-2.0433	1.43779e-14	2.38058	5.13903e-19
ENSDARG00000086504	BX323559.3	-1.52877	1.68394e-14	2.19003	1.41279e-29
ENSDARG00000007207	cnpy2	-0.801864	2.3058e-14	0.597891	1.15155e-07
ENSDARG00000019122	he1.2	-4.11177	3.47165e-14	1.63364	0.0210314
ENSDARG00000005629	smyd2b	-0.688124	4.74024e-14	1.00962	1.68635e-28
ENSDARG00000093619	sult3st2	-1.21059	1.10859e-13	1.02193	3.43481e-09
ENSDARG00000079271	dcxr	-0.809411	1.67418e-13	0.739859	1.59361e-10
ENSDARG00000016706	atic	-0.900553	5.20471e-13	0.733119	3.55668e-08
ENSDARG00000056587	cyp2r1	-1.68572	6.26132e-13	1.2891	4.70767e-07
ENSDARG00000057610	cdkn2c	-1.32461	8.45559e-13	0.670296	0.00253868
ENSDARG00000089806	si:dkey-239j18.3	-3.56734	1.64734e-12	1.9556	0.000981563
ENSDARG00000105651	BX323060.3	-0.692669	5.02014e-12	0.824436	8.9223e-16
ENSDARG00000095512	rca2.2	-1.8102	6.27521e-12	0.89692	0.00577824
ENSDARG00000093957	si:dkey-251i10.2	-0.603482	6.59077e-12	0.61444	1.33596e-11
ENSDARG00000097000	BX890558.1	-2.2133	2.19569e-11	3.41367	2.33455e-27
ENSDARG00000058553	sprb	-2.4501	2.91873e-11	1.35827	0.00236184
ENSDARG00000023656	he1.1	-3.26175	4.57498e-11	1.68271	0.00439166
ENSDARG00000099525	si:ch1073-13h15.3	-0.748521	1.60808e-10	0.95463	1.31566e-15
ENSDARG00000094929	apoa4b.2	-0.771009	1.8091e-10	0.813485	1.09578e-10
ENSDARG00000067592	BX901974.1	-0.595823	2.39328e-10	0.615441	2.13676e-10
ENSDARG00000087277	selenoj	-0.617065	3.4236e-10	0.618151	4.39219e-10
ENSDARG00000095585	CT583727.1	-1.40035	5.26515e-10	0.724668	0.00794331
ENSDARG00000018266	mthfd1a	-0.709625	5.88727e-10	0.768837	9.84062e-11
ENSDARG00000096990	si:ch1073-340i21.2	-1.07624	5.90671e-10	1.22268	1.16256e-11
ENSDARG00000014232	si:dkey-121j17.5	-0.878671	7.63152e-10	0.812957	7.94662e-08
ENSDARG00000097235	CT737162.2	-1.43312	9.77291e-10	1.00075	0.000176217
ENSDARG00000094260	CR388077.1	-0.95716	1.43166e-09	1.85118	5.57767e-33
ENSDARG00000110756	CLEC3A	-0.795914	1.66463e-09	0.65346	4.72148e-06
ENSDARG00000056652	SLC22A7 (1 of many)	-2.19814	7.16654e-09	1.09519	0.0231776
ENSDARG00000097158	BX294100.1	-0.930309	8.64383e-09	0.782208	8.10396e-06
ENSDARG00000026505	si:ch211-285c6.3	-0.707504	1.21143e-08	1.02975	6.98424e-17
ENSDARG00000097585	CR548634.2	-2.3731	1.36149e-08	1.09406	0.0425266
ENSDARG00000101748	si:ch211-24o8.4	-2.74259	1.5398e-08	2.07055	0.000166547
ENSDARG00000094286	si:ch211-117m20.4	-1.07256	1.79033e-08	0.766053	0.00038829
ENSDARG00000094683	CR392012.2	-1.00356	2.2761e-08	1.39427	1.56336e-14
ENSDARG00000095608	si:dkey-57k2.6	-1.79947	2.3147e-08	0.890704	0.0283718
ENSDARG00000076862	gask1a	-0.697069	4.54011e-08	1.12188	1.77759e-19
ENSDARG00000044629	guca1d	-1.62558	4.55031e-08	0.951312	0.00874026
ENSDARG00000094946	si:ch211-132b12.2	-1.82023	5.29947e-08	1.28169	0.000891453
ENSDARG00000095139	CR388373.2	-0.876556	6.20716e-08	0.925872	4.84927e-08
ENSDARG00000005518	slc5a9	-0.946695	6.784e-08	0.985588	5.41217e-08
ENSDARG00000094139	BX511265.2	-1.76327	6.85759e-08	0.987566	0.0136997
ENSDARG00000103488	CR356246.1	-1.23859	9.22451e-08	0.866079	0.00117516
ENSDARG00000077275	crispld1a	-0.721884	1.15778e-07	0.638249	1.35284e-05
ENSDARG00000100028	pole2	-1.20485	1.2225e-07	0.590981	0.0372589
ENSDARG00000028098	fut9d	-1.0732	1.32836e-07	1.05008	1.33193e-06
ENSDARG00000089794	si:dkeyp-101e12.1	-1.11317	2.21503e-07	0.587612	0.0280685
ENSDARG00000096484	si:ch211-181p13.2	-1.23799	4.45615e-07	0.92712	0.000862887
ENSDARG00000088493	si:ch211-149k12.3	-1.05929	6.78676e-07	0.647444	0.0101684
ENSDARG00000002259	ca15c	-1.73059	7.91106e-07	1.85989	3.7878e-07
ENSDARG00000094523	BX511089.2	-1.53868	8.80652e-07	3.48091	2.75079e-34
ENSDARG00000057429	arg1	-0.69277	9.25639e-07	0.864058	1.46165e-09
ENSDARG00000091026	si:ch211-218h8.1	-1.09788	9.44966e-07	0.72189	0.00592024
ENSDARG00000100154	FP067440.1	-1.74323	1.00588e-06	1.94932	1.39096e-07
ENSDARG00000060564	slc25a21	-0.695798	1.10547e-06	0.739618	7.68698e-07
ENSDARG00000090975	si:dkey-62k3.5	-1.65061	1.18725e-06	2.4305	2.61409e-13
ENSDARG00000090899	sycn.3	-0.932393	1.67168e-06	0.601178	0.00873223
ENSDARG00000096707	BX469896.1	-0.824552	3.13692e-06	0.793101	3.04961e-05
ENSDARG00000092277	BX663611.1	-2.08547	7.85332e-06	2.12118	2.55678e-05
ENSDARG00000079105	mhc2dab	-2.58374	1.0456e-05	1.64866	0.0243668
ENSDARG00000000474	tnni1a	-2.18351	1.47933e-05	2.37326	6.08605e-06
ENSDARG00000117620	BX000981.12	-1.92096	1.62761e-05	2.53164	1.11341e-08
ENSDARG00000098779	BX547930.4	-1.26843	1.79402e-05	0.968024	0.00477905
ENSDARG00000088524	acot17	-1.13514	2.40433e-05	1.00474	0.000795675
ENSDARG00000067665	fam167aa	-1.21376	2.80029e-05	1.17571	0.000218723
ENSDARG00000101400	BX908401.2	-1.71279	3.27695e-05	4.03791	1.41629e-27
ENSDARG00000076306	loxl3a	-1.05039	3.40998e-05	1.33409	4.48733e-07
ENSDARG00000070490	si:dkeyp-75b4.7	-3.41979	4.0946e-05	4.64762	3.58764e-08
ENSDARG00000094202	CT583646.2	-0.843614	4.72095e-05	1.08721	3.49288e-07
ENSDARG00000077979	tmem26a	-0.853598	4.81986e-05	0.70554	0.00305024
ENSDARG00000101490	si:ch73-281i18.6	-0.642063	4.85498e-05	0.908794	1.25816e-08
ENSDARG00000110696	AL590152.1	-0.794036	5.71329e-05	1.2689	4.19153e-11
ENSDARG00000098881	si:dkey-238i5.3	-1.21615	6.79036e-05	0.774106	0.0399129
ENSDARG00000093011	BX890551.1	-2.32266	8.22313e-05	2.15197	0.00109362
ENSDARG00000093940	si:dkeyp-77c8.1	-1.16065	8.81414e-05	0.727086	0.0471036
ENSDARG00000096548	CR925879.1	-1.134	9.22511e-05	1.38747	1.89811e-05
ENSDARG00000068945	BX897692.1	-1.50749	9.74447e-05	1.26097	0.00446659
ENSDARG00000102145	ccdc77	-1.19779	9.78923e-05	0.920775	0.0101427
ENSDARG00000088452	si:dkey-24i24.3	-1.61202	0.000113408	1.42807	0.00257046
ENSDARG00000097518	BX537110.1	-1.25892	0.000120112	2.74411	1.69054e-19
ENSDARG00000091627	si:dkey-271j15.3	-0.925259	0.000125435	1.41979	3.70006e-09
ENSDARG00000113271	CABZ01056628.1	-0.752559	0.000155786	0.806462	0.000161769
ENSDARG00000095944	si:ch73-103b2.1	-1.45765	0.000222298	1.42619	0.00104784
ENSDARG00000094045	si:dkeyp-73d8.8	-0.649008	0.000247451	0.593571	0.00288889
ENSDARG00000079933	SLC46A3 (1 of many)	-0.7922	0.000328417	0.813926	0.000770608
ENSDARG00000070724	chrna4b	-0.815564	0.000353208	1.19839	1.33448e-07
ENSDARG00000004167	zgc:110366	-0.634763	0.000356894	0.6173	0.00161765
ENSDARG00000095584	CR925798.1	-0.807464	0.000474374	2.19482	7.16195e-27
ENSDARG00000089021	si:dkey-7f16.3	-1.71117	0.000563734	3.96846	3.58943e-19
ENSDARG00000021573	slc16a7	-0.939361	0.000623407	0.894594	0.00388669
ENSDARG00000103254	si:dkeyp-80d11.4	-0.761738	0.000631921	2.09922	1.94391e-25
ENSDARG00000107431	LO018208.1	-0.603214	0.000707855	1.33491	2.26567e-14
ENSDARG00000094401	BX545856.1	-0.971049	0.000803695	1.8111	4.52159e-11
ENSDARG00000013251	hsf4	-0.622726	0.000956	0.593315	0.00555882
ENSDARG00000097381	CR382363.1	-1.59108	0.00195469	1.41888	0.0172297
ENSDARG00000103395	si:ch73-281i18.7	-0.689781	0.00219246	1.17943	1.64198e-07
ENSDARG00000097526	CU466287.2	-0.857785	0.00228571	0.670615	0.0469408
ENSDARG00000104811	cyp2aa2	-0.940277	0.00239388	2.10491	7.30669e-14
ENSDARG00000093538	CR450686.2	-0.910248	0.00256628	0.97113	0.00421496
ENSDARG00000079525	slc39a5	-0.990605	0.00263306	1.1699	0.000894141
ENSDARG00000060007	n4bp3	-0.603307	0.00276798	0.696046	0.0013596
ENSDARG00000095789	ccr8.1	-1.29362	0.00295546	1.66443	0.000186565
ENSDARG00000093173	si:dkey-93m18.6	-0.888361	0.00307041	0.832878	0.0154006
ENSDARG00000101817	si:dkey-5i16.5	-0.737593	0.00318535	1.5308	9.32138e-11
ENSDARG00000101688	si:dkey-207l24.2	-0.678242	0.00320807	1.99257	1.44451e-22
ENSDARG00000093660	si:dkey-6f10.3	-2.35901	0.00323964	2.65568	0.00288383
ENSDARG00000093686	si:rp71-36a1.2	-0.595714	0.00345494	0.915244	1.50332e-05
ENSDARG00000075277	TMEM132C	-0.739926	0.00374001	0.784227	0.0070181
ENSDARG00000093947	BX546499.2	-0.728781	0.00426476	0.599432	0.0482795
ENSDARG00000094923	CU469568.2	-0.813638	0.00449886	1.35311	1.67382e-06
ENSDARG00000002293	si:ch211-197g15.6	-0.640275	0.00514341	1.58121	5.99492e-14
ENSDARG00000097397	ugt5a4	-1.12235	0.00567249	1.3717	0.00161637
ENSDARG00000086420	CABZ01046949.1	-0.595501	0.0063811	0.682673	0.00437831
ENSDARG00000094140	BX936391.1	-1.23969	0.0071441	1.21313	0.0233914
ENSDARG00000104106	CABZ01087953.1	-0.67363	0.00865308	0.624209	0.0377741
ENSDARG00000098415	CT956093.1	-0.63297	0.00884751	0.858048	0.000852324
ENSDARG00000102726	CT737184.1	-1.05937	0.00909102	1.00788	0.0331831
ENSDARG00000040257	slc38a11	-0.633441	0.0097156	0.982692	0.00010265
ENSDARG00000095998	CR388052.1	-0.706982	0.00989117	0.99642	0.000464946
ENSDARG00000035150	drll.2	-1.08307	0.0103645	1.52756	0.000490777
ENSDARG00000057049	kcnk18	-0.714161	0.0105301	0.66697	0.041247
ENSDARG00000094103	BX469925.3	-1.17933	0.012944	1.17327	0.0319822
ENSDARG00000097573	si:ch211-107e6.5	-1.17921	0.0131789	1.21257	0.0248415
ENSDARG00000107065	PEBP4	-2.15773	0.01491	3.33269	0.000163003
ENSDARG00000117721	CT025771.1	-1.67015	0.0151634	3.01639	3.32245e-06
ENSDARG00000078289	CABZ01046425.1	-1.10106	0.0159227	1.26122	0.0121423
ENSDARG00000096840	CU929206.1	-0.812665	0.0173724	1.11756	0.00197093
ENSDARG00000094118	si:dkey-21o22.2	-0.77703	0.0185132	1.68162	4.6416e-08
ENSDARG00000070126	si:dkey-22l11.6	-0.737917	0.0190763	1.27134	7.06437e-05
ENSDARG00000055506	si:ch211-37e10.1	-2.96138	0.0198384	8.51958	1.37678e-14
ENSDARG00000101753	CABZ01085195.1	-0.872726	0.0203706	1.16791	0.00464218
ENSDARG00000100329	znf1056	-1.15527	0.0227817	1.6454	0.00182897
ENSDARG00000087102	si:ch1073-164k15.3	-0.65413	0.0230201	1.17208	3.48856e-05
ENSDARG00000086483	si:ch211-132p1.4	-2.09291	0.0230698	2.6427	0.00830159
ENSDARG00000094878	si:dkey-84o3.6	-2.44891	0.0274111	4.75343	7.98349e-06
ENSDARG00000103424	si:dkey-13m3.2	-0.826327	0.0274281	1.41086	0.000288359
ENSDARG00000058570	ccl27a	-1.94752	0.029023	3.29588	0.000165861
ENSDARG00000094104	AL929237.1	-0.593671	0.0322498	1.02499	0.000318125
ENSDARG00000095393	CR376741.1	-0.87879	0.037933	1.87384	1.37862e-05
ENSDARG00000103767	CR855320.2	-0.688299	0.0407194	1.21856	0.000337161
ENSDARG00000096784	CU929359.2	-0.705173	0.0407939	1.19233	0.000564079

## Sheet: Sheet2
id	name	Log2Foldchange	adjP	Log2Foldchange	adjP
ENSDARG00000038025	cbx7a	3.36456	9.93261e-193	-1.02384	5.83613e-19
ENSDARG00000035120	gldc	2.15092	8.60545e-190	-0.703038	4.52323e-23
ENSDARG00000092499	si:ch211-183d21.1	2.09321	1.0837e-180	-0.596098	3.01777e-16
ENSDARG00000042816	mmp9	2.62144	2.93541e-106	-0.657784	1.16374e-07
ENSDARG00000093303	ifitm1	2.47069	1.16288e-97	-0.950782	8.02705e-16
ENSDARG00000054058	h1fx	1.76454	2.80459e-93	-0.938204	2.19714e-26
ENSDARG00000101135	si:dkey-85k7.7	2.36446	1.4209e-88	-0.813554	5.81694e-11
ENSDARG00000013926	slc16a9a	2.62011	1.1465e-78	-1.12351	5.1146e-16
ENSDARG00000052118	adamtsl5	2.00634	2.01615e-74	-0.593955	2.26017e-08
ENSDARG00000104919	si:ch211-153b23.3	3.43406	4.55048e-68	-0.649232	0.000958843
ENSDARG00000114529	CU457778.3	1.28943	1.48241e-65	-0.744106	2.64075e-22
ENSDARG00000059363	tgfbr2a	2.26583	7.56024e-61	-0.993414	8.86535e-13
ENSDARG00000057644	adam8b	2.29228	2.33288e-60	-0.733359	3.48644e-07
ENSDARG00000052207	c3a.3	1.61602	2.36274e-60	-0.637979	1.05317e-09
ENSDARG00000079296	gcga	1.44753	9.95253e-52	-0.833343	1.08706e-17
ENSDARG00000099148	bzw1b	0.935973	1.12996e-51	-0.586343	4.40541e-20
ENSDARG00000026611	socs3b	1.4534	1.53577e-51	-0.83966	1.80267e-17
ENSDARG00000020761	arrdc2	1.29647	3.17773e-50	-0.930989	1.09293e-25
ENSDARG00000068586	CU302253.1	1.36164	6.2914e-50	-0.639094	1.54658e-11
ENSDARG00000062974	itga2.2	1.36936	2.14604e-48	-0.764549	1.49416e-16
ENSDARG00000045548	lepb	4.30559	8.46592e-48	-0.953665	0.000197692
ENSDARG00000095820	BX649485.4	3.62113	2.16742e-47	-0.725106	0.00232337
ENSDARG00000075027	fgfr1bl	2.75307	4.66591e-47	-8.16439	3.18308e-32
ENSDARG00000069027	admb	1.97372	2.06495e-46	-0.710128	4.00591e-07
ENSDARG00000093124	scpp8	3.95522	7.85547e-46	-0.593538	0.0368175
ENSDARG00000006207	gpx1b	1.7524	1.7494e-42	-0.678906	5.35543e-07
ENSDARG00000101479	BX908782.2	2.34907	2.28483e-42	-0.865436	8.54621e-07
ENSDARG00000052157	il12rb2	3.60029	5.56317e-42	-0.929336	5.44398e-06
ENSDARG00000075833	lyve1a	2.49327	2.15652e-41	-0.698636	8.19989e-05
ENSDARG00000016188	SBNO2	1.20375	1.20257e-39	-0.626964	5.53499e-11
ENSDARG00000093877	si:zfos-2330d3.7	2.99733	3.86096e-39	-1.02633	9.08114e-06
ENSDARG00000095533	si:ch211-198c19.3	1.98542	2.21487e-37	-0.717329	3.99796e-06
ENSDARG00000077407	si:dkey-184p18.2	1.58358	2.92661e-37	-1.50607	1.57311e-33
ENSDARG00000092362	hsp70.2	2.1128	3.15369e-37	-0.755056	5.04925e-05
ENSDARG00000019874	hsph1	2.13903	3.24569e-37	-0.886163	1.95236e-07
ENSDARG00000006526	fn1b	1.3604	3.45145e-37	-0.634121	4.16304e-08
ENSDARG00000090767	si:ch211-136m16.8	1.60857	1.00096e-36	-0.587882	3.3153e-06
ENSDARG00000077697	si:dkey-105i14.1	2.05465	4.07486e-36	-0.913311	1.98006e-08
ENSDARG00000063539	slc25a15a	1.98601	3.85285e-33	-0.987399	1.35722e-09
ENSDARG00000100614	zgc:171497	1.76866	1.55466e-32	-4.08808	5.25816e-110
ENSDARG00000059931	hyal2a	1.84015	2.19307e-32	-0.624203	1.63735e-05
ENSDARG00000088672	zmp:0000000936	1.66352	1.84083e-31	-0.655098	2.81934e-06
ENSDARG00000095665	si:ch211-191a16.2	2.71941	3.66428e-31	-0.790355	0.000107756
ENSDARG00000101695	si:dkey-26m3.3	1.63538	2.191e-30	-1.40111	2.49919e-23
ENSDARG00000051762	CABZ01080568.1	1.02372	3.59176e-29	-0.697546	1.12315e-13
ENSDARG00000021046	rhbdd1	1.65972	1.4461e-28	-0.843191	7.34282e-09
ENSDARG00000095767	dio3b	1.49025	1.95716e-28	-0.715531	7.44803e-07
ENSDARG00000086266	CR925773.1	1.8615	5.06436e-28	-2.98431	4.53238e-50
ENSDARG00000077202	mocs2	0.943869	1.35959e-27	-0.660024	7.43027e-14
ENSDARG00000059805	slc25a38a	1.86814	1.53595e-26	-1.05541	3.23665e-10
ENSDARG00000086337	si:dkey-102g19.3	3.12185	1.89909e-26	-0.748326	0.00373526
ENSDARG00000104502	si:ch211-266c8.1	1.38053	4.19208e-26	-1.0446	4.19434e-15
ENSDARG00000076106	ftr43	3.05681	1.12023e-25	-0.685445	0.00622884
ENSDARG00000037894	ezh1	0.993651	7.0394e-25	-0.632358	1.26229e-10
ENSDARG00000036376	cldn7a	0.828226	1.19387e-24	-0.676892	2.90644e-16
ENSDARG00000089706	si:ch211-276a23.5	2.03788	2.96594e-24	-1.35278	1.63053e-12
ENSDARG00000091209	ucp3	1.93622	6.49877e-24	-0.5926	0.00949079
ENSDARG00000008263	mfsd4ab	1.23911	1.89786e-23	-0.592818	2.09314e-06
ENSDARG00000043514	si:dkey-239i20.4	1.8882	2.64013e-23	-0.83607	2.66794e-05
ENSDARG00000096762	si:dkey-61p9.11	4.16817	3.24423e-23	-2.73169	2.30872e-13
ENSDARG00000013871	slc5a1	1.2093	7.25996e-23	-0.617025	3.83981e-06
ENSDARG00000017720	si:ch211-106h11.1	1.59626	1.07115e-22	-0.645895	0.000126468
ENSDARG00000012395	mmp13a	1.75514	1.32445e-22	-0.810749	1.77319e-05
ENSDARG00000001452	adam8a	1.15375	1.40566e-22	-0.766708	2.88292e-10
ENSDARG00000102160	si:dkeyp-61b2.1	3.57357	2.2654e-22	-0.780368	0.0146099
ENSDARG00000100504	ppp1r27b	2.16044	2.77251e-22	-1.4968	1.03234e-11
ENSDARG00000099384	si:dkey-238k10.1	1.90187	2.95646e-21	-3.66212	5.61691e-54
ENSDARG00000032553	egln3	1.73814	3.02909e-21	-0.705277	0.000451021
ENSDARG00000059231	hephl1a	1.23108	5.07773e-21	-0.826192	8.35264e-10
ENSDARG00000082187	dre-mir-21-1	1.43282	2.11572e-20	-0.685892	4.85611e-05
ENSDARG00000087084	hcar1-4	2.35817	2.50468e-20	-1.01913	0.000317157
ENSDARG00000053761	si:dkey-187j14.4	1.70358	9.89055e-20	-0.876925	6.08135e-06
ENSDARG00000088836	si:ch211-76m11.5	1.63374	2.69343e-19	-1.56749	3.62669e-17
ENSDARG00000036086	itga11a	1.01968	3.20375e-19	-0.669914	1.79636e-08
ENSDARG00000035663	zgc:103438	1.97263	6.04723e-19	-1.08832	3.55978e-07
ENSDARG00000079361	abcg2b	1.75718	8.10387e-19	-0.832384	5.76505e-05
ENSDARG00000055632	smtnl	0.8496	9.3381e-19	-0.588797	3.90248e-09
ENSDARG00000036864	slc34a2b	0.67378	1.36478e-18	-0.739253	2.97501e-21
ENSDARG00000020136	ptges	0.740604	3.74622e-18	-0.772778	6.36343e-19
ENSDARG00000069630	tat	1.03388	3.48155e-17	-0.660122	4.00714e-07
ENSDARG00000043093	mpeg1.2	1.01992	8.93459e-17	-1.47796	3.62616e-31
ENSDARG00000030954	ftr56	2.27047	1.29928e-16	-0.794366	0.00132581
ENSDARG00000086615	CR846087.1	1.84174	1.43509e-16	-0.729345	0.00181906
ENSDARG00000101312	si:dkey-31n13.4	1.28685	1.78808e-16	-2.24634	1.27237e-41
ENSDARG00000090903	creb3l3b	0.94264	2.937e-16	-0.869927	1.2384e-13
ENSDARG00000113315	zgc:153932	1.87687	3.01917e-16	-0.67396	0.00960518
ENSDARG00000005332	lipib	1.30758	1.3952e-15	-1.1908	6.81584e-13
ENSDARG00000076068	crtc1a	0.895502	2.01087e-15	-0.637321	4.68007e-08
ENSDARG00000088689	si:ch211-201o1.1	1.76247	3.31186e-15	-1.17943	9.55237e-08
ENSDARG00000052958	nppb	2.27928	5.2441e-15	-0.847876	0.00613396
ENSDARG00000102899	cremb	2.53522	5.45826e-15	-1.20077	0.000143581
ENSDARG00000087375	zgc:66473	2.21904	6.7821e-15	-1.51089	2.07989e-08
ENSDARG00000117446	CABZ01089980.1	2.90858	1.17427e-14	-0.920815	0.00913664
ENSDARG00000105653	BX323797.4	1.99953	1.29175e-14	-0.78753	0.00194855
ENSDARG00000115545	clec19a	1.26303	1.42332e-14	-0.791396	2.5201e-06
ENSDARG00000015228	ero1a	1.14493	2.61887e-14	-1.42563	3.76518e-20
ENSDARG00000096445	si:ch211-214p16.3	2.2291	3.37589e-14	-1.03429	0.00216437
ENSDARG00000094408	MFAP4 (1 of many)	2.15369	4.4499e-14	-1.92417	3.81063e-11
ENSDARG00000057975	plcd4a	1.37854	4.71e-14	-0.668437	0.000410064
ENSDARG00000015263	adma	0.902095	5.53927e-14	-0.735972	4.05396e-09
ENSDARG00000037861	slc2a3b	1.23054	2.40922e-13	-0.753821	3.05877e-05
ENSDARG00000056018	itga6l	1.09251	3.14623e-13	-1.04505	1.37617e-11
ENSDARG00000010940	BX957278.1	1.89164	5.74135e-13	-0.607611	0.0332061
ENSDARG00000053010	lpcat2	0.994162	1.37778e-12	-0.819589	2.09232e-08
ENSDARG00000059651	cidec	1.35851	1.87945e-12	-1.1813	2.61929e-09
ENSDARG00000101206	zgc:113363	0.917639	2.13137e-12	-0.616602	5.04316e-06
ENSDARG00000076182	stat1b	2.96262	2.74244e-12	-2.22522	5.68389e-08
ENSDARG00000100635	chia.1	0.928955	6.455e-12	-1.02224	2.61723e-13
ENSDARG00000113660	si:ch211-196f19.1	1.27971	7.7953e-12	-0.940968	1.48776e-06
ENSDARG00000114508	tmem101	0.776677	8.55339e-12	-0.660197	2.95208e-08
ENSDARG00000069314	tmem199	0.800425	1.1133e-11	-0.645437	2.66418e-07
ENSDARG00000037618	ddit4	0.645611	1.5056e-11	-0.724312	1.40853e-13
ENSDARG00000036061	ogfod1	0.614511	2.78509e-11	-0.593693	4.23526e-10
ENSDARG00000054343	slc7a8b	1.47963	3.20971e-11	-0.668229	0.00807606
ENSDARG00000028163	prg4b	2.45673	3.65597e-11	-1.04003	0.0190755
ENSDARG00000089050	cuzd1.1	1.73561	4.83753e-11	-0.847518	0.00199679
ENSDARG00000009727	twf2b	1.74297	5.65168e-11	-0.619355	0.048212
ENSDARG00000005565	entpd8	0.984431	6.87132e-11	-0.615585	0.000166547
ENSDARG00000104064	si:ch211-127b6.2	1.38798	7.10906e-11	-0.951117	3.0877e-05
ENSDARG00000004763	hhla2a.2	1.36963	9.34832e-11	-0.648706	0.00633446
ENSDARG00000041645	sb:cb37	0.687802	1.01697e-10	-1.04817	2.95957e-22
ENSDARG00000059305	tmem37	0.792675	2.43673e-10	-0.725897	2.34669e-08
ENSDARG00000110878	si:dkey-28k24.2	1.01429	3.07983e-10	-0.590194	0.000823294
ENSDARG00000102059	RGS13	1.22019	3.19676e-10	-0.930377	7.11793e-06
ENSDARG00000068637	si:ch211-281l24.3	1.43256	3.50931e-10	-1.28105	1.26387e-07
ENSDARG00000035665	si:dkey-267n13.1	2.1591	3.59473e-10	-1.52193	1.63735e-05
ENSDARG00000087574	nox1	0.879799	3.90559e-10	-0.818705	1.47533e-08
ENSDARG00000088069	CR759879.1	2.39277	4.45425e-10	-1.00098	0.0125716
ENSDARG00000071648	zgc:113298	2.10794	4.53137e-10	-8.50847	4.97366e-14
ENSDARG00000103315	CU464124.1	1.17679	4.69382e-10	-0.59739	0.00344918
ENSDARG00000037859	il11a	1.60552	5.18793e-10	-0.839657	0.00347464
ENSDARG00000086057	plxnd1	1.01876	5.26978e-10	-0.680125	0.000142183
ENSDARG00000096898	CR925728.1	3.34169	7.00251e-10	-1.96272	4.03724e-05
ENSDARG00000079347	zgc:194659	1.33987	8.59216e-10	-1.34834	4.01784e-09
ENSDARG00000097539	si:ch211-39f2.3	0.972195	1.37274e-09	-3.91649	1.73472e-64
ENSDARG00000043798	ms4a17a.1	2.11235	1.38229e-09	-2.08339	7.50869e-09
ENSDARG00000099381	si:dkey-27n6.1	1.67877	1.39211e-09	-1.09967	0.000155441
ENSDARG00000116430	si:ch73-329n5.2	2.16736	2.49556e-09	-2.01177	5.41217e-08
ENSDARG00000070627	pimr60	1.74002	3.39328e-09	-0.891775	0.00392377
ENSDARG00000097615	si:ch211-108d22.2	1.3307	6.46848e-09	-0.920417	0.000297984
ENSDARG00000018048	zgc:171704	1.66757	7.27002e-09	-0.68818	0.0354706
ENSDARG00000077975	si:ch73-343l4.8	4.22246	8.336e-09	-1.19281	0.0284086
ENSDARG00000040332	crfb2	0.805037	8.77254e-09	-0.58498	0.000124389
ENSDARG00000091058	tmem173	1.21706	1.08388e-08	-0.804648	0.000338619
ENSDARG00000070272	casp10	2.07264	1.14035e-08	-1.1682	0.00555747
ENSDARG00000091085	lepa	2.35621	1.82006e-08	-1.69879	9.07732e-05
ENSDARG00000101728	si:dkeyp-80d11.12	1.56788	2.21532e-08	-0.754849	0.0113147
ENSDARG00000043342	gpx3	0.603564	2.21658e-08	-0.799985	6.33817e-13
ENSDARG00000069390	itga2.1	1.88557	2.75056e-08	-1.09781	0.00150386
ENSDARG00000062297	soat1	0.590385	3.94537e-08	-0.592478	1.31269e-07
ENSDARG00000079483	CABZ01072096.1	0.597571	4.03165e-08	-0.621337	4.24782e-08
ENSDARG00000102299	cxcl8b.1	1.20821	4.95175e-08	-0.835392	0.000545433
ENSDARG00000116197	si:dkeyp-4c4.2	1.07614	5.26219e-08	-0.975289	2.67729e-06
ENSDARG00000102542	si:ch211-268b14.2	1.31412	5.45879e-08	-0.770066	0.00424401
ENSDARG00000094983	ccl34a.3	2.11587	5.72402e-08	-1.13118	0.00511839
ENSDARG00000091633	si:dkey-177p2.18	1.73596	5.76547e-08	-1.10569	0.0011621
ENSDARG00000075504	si:dkey-40c23.2	1.2185	7.75646e-08	-0.609971	0.0149432
ENSDARG00000095106	si:dkey-28k24.2	1.45363	9.38885e-08	-1.64422	4.47169e-09
ENSDARG00000098406	si:dkey-22a18.2	1.10627	1.05494e-07	-1.3173	1.09364e-09
ENSDARG00000031588	si:dkey-239b22.1	1.72068	1.26933e-07	-1.04345	0.00582064
ENSDARG00000112132	BX470182.1	0.609423	1.38305e-07	-1.17609	5.73087e-23
ENSDARG00000093230	si:ch211-139n6.3	1.36574	1.40642e-07	-0.585335	0.0421042
ENSDARG00000090526	zgc:158404	1.27022	1.57975e-07	-0.728217	0.00789375
ENSDARG00000079402	tapbp.1	1.13949	1.75016e-07	-0.601411	0.0136222
ENSDARG00000087767	CABZ01074298.1	1.55235	1.8061e-07	-1.07897	0.000884928
ENSDARG00000075891	sall1b	0.875831	2.19087e-07	-0.707732	9.64745e-05
ENSDARG00000087714	si:ch211-226o13.1	1.23836	2.52472e-07	-0.77561	0.0033195
ENSDARG00000074656	ctss2.1	0.66145	3.11201e-07	-0.800949	2.50016e-09
ENSDARG00000101598	si:ch211-215p11.1	1.16368	3.77477e-07	-1.09948	8.62794e-06
ENSDARG00000027143	aptx	0.791986	3.78886e-07	-0.603716	0.000431281
ENSDARG00000086838	itga2.3	0.907678	5.49938e-07	-1.14939	7.2336e-10
ENSDARG00000068681	crfb1	0.760222	5.6531e-07	-0.7827	9.20289e-07
ENSDARG00000038668	gbp1	0.992272	7.41397e-07	-0.640854	0.0037412
ENSDARG00000104045	tlr22	1.41023	1.1043e-06	-0.953043	0.0027239
ENSDARG00000056498	crp2	1.23465	1.14257e-06	-8.70721	1.05567e-56
ENSDARG00000091841	si:cabz01071909.2	1.04563	1.30916e-06	-0.883719	0.000109778
ENSDARG00000101073	si:zfos-1011f11.2	0.717479	1.31485e-06	-0.713553	7.65531e-06
ENSDARG00000077794	CU468012.1	1.66251	1.50019e-06	-0.833033	0.030244
ENSDARG00000055313	slc12a10.1	1.02927	1.7573e-06	-0.637568	0.00873803
ENSDARG00000071662	si:rp71-36a1.3	1.01483	1.96723e-06	-6.06496	7.18185e-24
ENSDARG00000100480	si:ch73-364h19.2	1.05384	2.02208e-06	-7.50472	7.31414e-40
ENSDARG00000075975	slc45a3	1.19099	2.50062e-06	-0.593006	0.0415376
ENSDARG00000086576	si:cabz01069012.2	1.20088	2.73308e-06	-2.17631	9.56053e-15
ENSDARG00000080018	kif16bb	0.88282	2.74915e-06	-0.809038	6.00914e-05
ENSDARG00000102353	ddx47	0.60735	3.03341e-06	-0.858393	1.02422e-10
ENSDARG00000104890	si:ch211-76m11.3	1.5226	3.05159e-06	-1.0019	0.00487997
ENSDARG00000079645	sc:d217	0.658849	3.16548e-06	-1.61282	1.28976e-26
ENSDARG00000090543	tmem138	0.827491	3.85219e-06	-1.17508	4.23526e-10
ENSDARG00000073789	zmp:0000000735	0.676408	5.06866e-06	-1.03105	2.28045e-11
ENSDARG00000102066	ntn4	0.832473	5.71796e-06	-0.60512	0.00303477
ENSDARG00000099447	pcdh1g18	0.595084	6.42162e-06	-0.623731	1.07817e-05
ENSDARG00000043586	fas	1.36865	8.19807e-06	-0.792644	0.0256751
ENSDARG00000096856	znf1012	1.57775	1.02503e-05	-7.35176	1.77531e-10
ENSDARG00000058906	si:ch211-181l5.2	1.51027	1.05347e-05	-0.918695	0.013448
ENSDARG00000075538	zgc:163061	1.0929	1.12287e-05	-0.985219	0.000233281
ENSDARG00000089961	si:cabz01007807.1	1.05535	1.13822e-05	-0.891084	0.000641469
ENSDARG00000096172	znf1113	1.04386	1.25661e-05	-1.66813	6.65496e-11
ENSDARG00000018553	ifih1	1.01895	1.3004e-05	-0.785483	0.00243986
ENSDARG00000026444	apoob	0.607578	1.30231e-05	-1.49898	9.33538e-25
ENSDARG00000032043	ftr16	2.15333	1.62739e-05	-2.04276	0.000112283
ENSDARG00000038248	ggact.2	0.89008	1.73611e-05	-1.27725	3.00468e-09
ENSDARG00000086739	si:ch1073-513e17.1	0.890434	1.83976e-05	-6.00394	3.35292e-37
ENSDARG00000092228	si:dkey-27p18.3	0.965367	1.97613e-05	-0.626887	0.0157321
ENSDARG00000069852	lipt2	1.01331	2.51694e-05	-0.998756	0.000101251
ENSDARG00000111856	BX649490.4	1.7632	2.68785e-05	-1.08024	0.0167594
ENSDARG00000035009	trim35-27	1.066	3.05262e-05	-0.689018	0.0167828
ENSDARG00000060498	tnfrsf9a	0.937325	3.14835e-05	-0.600587	0.0235188
ENSDARG00000102835	CABZ01021435.1	1.39099	3.56053e-05	-2.38671	9.60581e-10
ENSDARG00000110574	CABZ01080042.1	1.80248	3.92361e-05	-1.02775	0.0364034
ENSDARG00000053082	thada	1.01633	4.0946e-05	-0.646806	0.0279521
ENSDARG00000095199	AL732515.1	1.20705	4.45003e-05	-1.04973	0.00116017
ENSDARG00000078503	si:dkey-76b14.2	1.58697	5.47639e-05	-0.977252	0.0323538
ENSDARG00000018621	slc6a19a.1	0.661443	6.16775e-05	-0.869968	5.19592e-07
ENSDARG00000095798	BX666064.1	3.40038	6.17034e-05	-2.83428	0.000656763
ENSDARG00000090038	BX248410.1	1.45881	7.27095e-05	-3.32483	9.32644e-12
ENSDARG00000031954	rbck1	0.752726	8.38601e-05	-0.6415	0.00216792
ENSDARG00000103960	CU019624.1	0.591491	0.000124722	-3.11138	9.85216e-88
ENSDARG00000077845	si:ch211-67f13.7	1.9564	0.000128553	-1.48798	0.00772858
ENSDARG00000105470	si:dkey-23a13.2	1.73107	0.000134335	-5.93644	7.81805e-07
ENSDARG00000099864	si:ch73-170d6.2	1.01891	0.000135421	-0.807709	0.00619984
ENSDARG00000099827	CABZ01000633.1	3.22097	0.000140662	-4.73185	0.000270799
ENSDARG00000117696	CABZ01068362.1	1.16892	0.000166336	-0.912631	0.00860264
ENSDARG00000042990	cyp2p10	0.644681	0.000186447	-2.72335	1.93083e-37
ENSDARG00000100669	si:dkey-61p9.9	0.88987	0.000195403	-1.11943	9.01084e-06
ENSDARG00000086752	LO018205.1	1.0905	0.000198478	-4.15647	3.89906e-18
ENSDARG00000095746	si:zfos-2330d3.7	2.79854	0.000207669	-3.92941	0.000373535
ENSDARG00000092604	si:ch211-15j1.4	1.2975	0.000210677	-1.82961	1.06462e-06
ENSDARG00000091614	si:dkey-62k3.6	1.04239	0.000220834	-1.32122	1.63473e-05
ENSDARG00000071384	slc7a11	0.609728	0.000232341	-0.66476	0.000208224
ENSDARG00000116928	CABZ01059408.1	1.82163	0.000296452	-1.15142	0.0400732
ENSDARG00000007344	tcap	0.656845	0.00029839	-0.771539	8.23951e-05
ENSDARG00000099500	clec3bb	0.88968	0.00031565	-0.626486	0.0223097
ENSDARG00000095067	TC2N	0.910651	0.000336921	-0.603875	0.0370953
ENSDARG00000103314	si:dkey-84h14.1	1.44615	0.000386805	-1.02335	0.0284131
ENSDARG00000113192	si:dkey-29p23.2	0.688171	0.000502492	-0.672405	0.00249294
ENSDARG00000043238	atg16l2	0.931325	0.000510485	-0.720205	0.0169023
ENSDARG00000054649	rac1l	1.57969	0.000518448	-1.14876	0.0214716
ENSDARG00000098189	si:dkey-16p6.1	0.6549	0.000622909	-1.44266	1.04863e-12
ENSDARG00000098351	si:ch211-66c13.1	0.777453	0.000628763	-1.4841	1.05961e-09
ENSDARG00000086254	hhla2b.2	0.66505	0.000837827	-1.92806	9.21485e-19
ENSDARG00000112027	si:ch211-76m11.3	1.6344	0.000895896	-1.2595	0.0231776
ENSDARG00000105055	CABZ01000633.3	0.865294	0.000914164	-0.831556	0.00416405
ENSDARG00000101517	CT583728.4	1.22366	0.000922062	-2.6469	1.48444e-09
ENSDARG00000005414	grapa	0.703132	0.000972737	-0.626451	0.00896604
ENSDARG00000052037	trim35-1	0.860458	0.00123895	-1.68397	3.00688e-09
ENSDARG00000053961	slc2a11a	1.14778	0.00123945	-0.913702	0.0214347
ENSDARG00000105324	si:dkey-11o1.7	1.58629	0.00128076	-1.32722	0.016639
ENSDARG00000079133	si:dkey-10c21.1	1.14657	0.00136725	-0.922397	0.023446
ENSDARG00000037033	ptger2b	0.802054	0.00138707	-0.786914	0.00455848
ENSDARG00000010700	il17d	1.3567	0.00151143	-1.21909	0.00976373
ENSDARG00000003244	gbp3	0.753484	0.0018643	-2.39084	1.58349e-18
ENSDARG00000088013	CYP27A1 (1 of many)	0.64538	0.00216738	-0.619218	0.00878298
ENSDARG00000087832	bcl3	0.727471	0.00223823	-0.712297	0.00657916
ENSDARG00000103618	btr18	0.890777	0.00226581	-1.40952	1.02629e-05
ENSDARG00000061194	hectd2	0.717567	0.00231938	-0.736038	0.00533211
ENSDARG00000093392	CT583651.1	1.73452	0.00244361	-3.09163	5.11533e-06
ENSDARG00000079227	plekhs1	1.67379	0.00286006	-1.95891	0.00172033
ENSDARG00000078518	kazald2	0.670923	0.00290529	-0.830853	0.00070876
ENSDARG00000091235	CABZ01015525.1	1.16487	0.00330801	-1.36441	0.00184153
ENSDARG00000069379	zgc:158868	0.73812	0.00362631	-0.600361	0.0404141
ENSDARG00000070116	nit1	0.607131	0.00389255	-6.77312	1.18093e-13
ENSDARG00000117599	CABZ01068842.1	1.21682	0.00390117	-1.34513	0.00459219
ENSDARG00000112831	znf1116	0.849751	0.00416878	-0.859933	0.00913567
ENSDARG00000054054	zgc:153219	1.18444	0.0045851	-3.91797	3.09955e-08
ENSDARG00000005894	slc7a9	0.598325	0.0048301	-0.904326	6.99868e-05
ENSDARG00000036084	itln2	0.694287	0.00503271	-4.83939	1.87766e-27
ENSDARG00000098776	BX640547.2	0.842974	0.00503271	-1.04734	0.00148562
ENSDARG00000074546	si:ch211-213a13.2	1.24242	0.00595026	-1.28562	0.0122787
ENSDARG00000105557	BX511061.1	0.591975	0.00685843	-2.39203	5.49977e-21
ENSDARG00000093761	si:ch211-250k18.7	0.950357	0.0075574	-1.27763	0.000921566
ENSDARG00000096951	CR848812.1	0.877143	0.00771496	-0.743098	0.0485483
ENSDARG00000012945	tnfsf13b	1.12264	0.00812789	-1.23493	0.00964731
ENSDARG00000103485	card14	0.650405	0.00814305	-0.669008	0.0165925
ENSDARG00000101749	zgc:92161	0.609504	0.00896294	-0.844149	0.000884165
ENSDARG00000039164	mhc1uma	1.03586	0.010458	-7.41019	1.62048e-10
ENSDARG00000094297	si:dkey-222h21.2	1.10421	0.0106555	-1.82038	6.95686e-05
ENSDARG00000079903	si:ch73-343l4.2	1.11818	0.0109	-1.13782	0.0221673
ENSDARG00000104124	znf1069	0.62748	0.0112851	-1.32033	8.99698e-07
ENSDARG00000092806	si:ch1073-110a20.2	1.36566	0.0129287	-1.92233	0.0021171
ENSDARG00000092460	kifl	1.0909	0.0130837	-1.30372	0.0085153
ENSDARG00000078246	si:ch211-114l13.4	0.771482	0.0130857	-1.08457	0.00147447
ENSDARG00000058246	cysltr1	0.608357	0.0140534	-0.680456	0.0140378
ENSDARG00000094550	BX649490.2	0.993319	0.0151356	-1.04691	0.0238443
ENSDARG00000044973	krt98	0.665449	0.0166228	-1.23626	4.14651e-05
ENSDARG00000083063	U1	4.09497	0.0196177	-5.0077	0.0111496
ENSDARG00000071604	si:ch211-156p11.1	1.16759	0.0199733	-1.88715	0.00115514
ENSDARG00000095048	si:dkey-250k15.7	0.633037	0.0209421	-0.633931	0.0411148
ENSDARG00000092000	znf1020	0.605118	0.0216805	-0.962694	0.000742474
ENSDARG00000092801	CR855277.2	0.800947	0.0218435	-7.64346	2.36582e-11
ENSDARG00000089661	FO704622.1	0.724178	0.0231694	-1.26473	0.000290587
ENSDARG00000105461	si:dkey-11o1.6	1.20285	0.0240979	-1.27299	0.0375808
ENSDARG00000041835	ccl38a.5	1.81336	0.0261427	-2.14353	0.0245112
ENSDARG00000074111	bcdin3d	0.635415	0.0274636	-0.689705	0.0410625
ENSDARG00000101549	nkx2.2b	0.717369	0.0292678	-1.11005	0.00241023
ENSDARG00000035151	drll.1	0.722929	0.0297607	-2.30828	3.52031e-09
ENSDARG00000113820	cyp46a1.4	0.635929	0.0363422	-2.2857	5.8541e-11
ENSDARG00000096577	adgre9	0.765429	0.0367558	-2.91909	1.5616e-10
ENSDARG00000099698	BX548059.1	0.629381	0.0377335	-1.30789	6.4527e-05
ENSDARG00000090033	si:dkey-16p6.1	0.859177	0.0386428	-1.96862	4.54798e-06
ENSDARG00000089713	BX004785.1	1.02801	0.0420221	-1.41173	0.0133276
ENSDARG00000056909	LO018309.1	0.656594	0.0424785	-3.03134	5.59907e-22
ENSDARG00000103230	CABZ01079302.1	1.04914	0.0470154	-4.03241	6.58323e-07
