# Supplementary material for: Understanding the Function and Mechanism of Zebrafish Tmem39b in Regulating Cold Resistance
Source: Int J Mol Sci. 2022 Sep 28;23(19):11442. doi: 10.3390/ijms231911442 (PMC9569763; doi:10.3390/ijms231911442)
Supplement: Supplementary file 1 [file ijms-23-11442-s001.zip › Table S2 Functional enrichments for the cold- and rewarming-responsive genes regulated by tmem39b mutation.xlsx]

## Sheet: Sheet1
GS1
GO: cellular component	Gene# in Ref	Gene# in input	Expected	Fold enrichment	P-value	FDR
nucleosome (GO:0000786)	63	8	0.16	50.22	9.85e-12	1.37e-08
protein-DNA complex (GO:0032993)	101	8	0.26	31.32	3.26e-10	2.26e-07
DNA packaging complex (GO:0044815)	128	8	0.32	24.72	1.92e-09	8.87e-07
chromatin (GO:0000785)	306	8	0.77	10.34	1.23e-06	0.000426
chromosome (GO:0005694)	589	8	1.49	5.37	0.000125	0.0347
GO: molecular function	Gene# in Ref	Gene# in input	Expected	Fold enrichment	P-value	FDR
protein heterodimerization activity (GO:0046982)	139	6	0.35	17.07	1.8e-06	0.00645
PANTHER Protein Class	Gene# in Ref	Gene# in input	Expected	Fold enrichment	P-value	FDR
chromatin/chromatin-binding, or -regulatory protein (PC00077)	357	9	0.9	9.97	3.38e-07	6.66e-05
GS3
GO: biological process	Gene# in Ref	Gene# in input	Expected	Fold enrichment	P-value	FDR
signal transduction (GO:0007165)	4034	60	35.63	1.68	3.39e-05	0.0176
response to stimulus (GO:0050896)	5936	94	52.42	1.79	1.08e-09	2.52e-06
intracellular signal transduction (GO:0035556)	1283	29	11.33	2.56	4.49e-06	0.00323
response to external stimulus (GO:0009605)	1142	26	10.09	2.58	1.29e-05	0.00861
response to stress (GO:0006950)	1488	34	13.14	2.59	4.81e-07	0.000449
immune system process (GO:0002376)	1214	32	10.72	2.98	4.91e-08	5.1e-05
regulation of immune system process (GO:0002682)	463	17	4.09	4.16	1.29e-06	0.001
regulation of immune response (GO:0050776)	298	11	2.63	4.18	9.55e-05	0.0356
response to biotic stimulus (GO:0009607)	519	22	4.58	4.8	2.79e-09	3.72e-06
biological process involved in interspecies interaction between organisms (GO:0044419)	563	24	4.97	4.83	4.57e-10	1.42e-06
inflammatory response (GO:0006954)	211	9	1.86	4.83	0.000147	0.0509
response to other organism (GO:0051707)	515	22	4.55	4.84	2.44e-09	4.55e-06
response to external biotic stimulus (GO:0043207)	515	22	4.55	4.84	2.44e-09	3.79e-06
immune response (GO:0006955)	585	25	5.17	4.84	1.84e-10	8.59e-07
innate immune response (GO:0045087)	248	11	2.19	5.02	1.93e-05	0.012
defense response (GO:0006952)	503	24	4.44	5.4	5.14e-11	4.8e-07
positive regulation of immune system process (GO:0002684)	292	14	2.58	5.43	5.85e-07	0.000497
defense response to other organism (GO:0098542)	383	19	3.38	5.62	3.15e-09	3.68e-06
humoral immune response (GO:0006959)	119	7	1.05	6.66	0.000125	0.0451
extracellular matrix assembly (GO:0085029)	43	5	0.38	13.17	6.2e-05	0.0276
elastic fiber assembly (GO:0048251)	22	4	0.19	20.59	7.35e-05	0.0312
complement activation, lectin pathway (GO:0001867)	16	4	0.14	28.31	2.48e-05	0.0145
PANTHER Protein Class	Gene# in Ref	Gene# in input	Expected	Fold enrichment	P-value	FDR
scaffold/adaptor protein (PC00226)	1191	29	10.52	2.76	1.08e-06	0.000212
