# Supplementary material for: Understanding the Function and Mechanism of Zebrafish Tmem39b in Regulating Cold Resistance
Source: Int J Mol Sci. 2022 Sep 28;23(19):11442. doi: 10.3390/ijms231911442 (PMC9569763; doi:10.3390/ijms231911442)
Supplement: Supplementary file 1 [file ijms-23-11442-s001.zip › Table S3 Results of GO enrichment analysis for the DEG clusters.xlsx]

## Sheet: Sheet1
Cluster 1
GOID	GOTerm	Corrected Pvalue	% Associated Genes	Nr. Genes	Associated Genes Found
GO:0030198	extracellular matrix organization	3.21765e-19	18.9189	35	adamts10, adamts7, adamtsl2, col10a1a, col11a2, col16a1, col18a1b, col1a1a, col1a2, col24a1, col28a2b, col2a1a, col2a1b, col4a5, col4a6, col5a2b, col5a3b, col9a1a, col9a2, col9a3, crtap, fbln2, fbln5, fras1, has2, lamb4, lum, mia, mmp30, p3h4, postna, postnb, si:ch1073-291c23.1, si:ch211-267e7.3, si:dkey-61l1.4
GO:0006260	DNA replication	1.84973e-07	14.5161	18	cdc45, dscc1, fen1, gins3, gins4, igfbp2b, lig1, mcm3, mcm5, orc4, pcna, pola2, pole2, primpol, rbbp4, rpa2, rpa3, rrm1
GO:0007601	visual perception	0.000117551	11.3636	15	arr3a, arr3b, gnat2, grk7a, gucy2d, impg1b, kera, lum, opn1lw2, opn1sw1, pde6c, rgra, rgrb, rpe65a, si:ch1073-291c23.1
GO:0032438	melanosome organization	0.000190121	37.5	6	gpr143, pmelb, rab38b, tyr, tyrp1b, zgc:162171
GO:0006261	DNA-dependent DNA replication	0.000361313	14.2857	11	cdc45, gins3, gins4, lig1, mcm3, mcm5, orc4, pcna, pola2, pole2, primpol
GO:0000727	double-strand break repair via break-induced replication	0.000819262	41.6667	5	cdc45, cdc7, gins4, mcm3, mcm5
GO:0000278	mitotic cell cycle	0.00135345	6.34146	26	LOC100536316, bub1, ccna2, cdc45, chaf1b, chek1, dscc1, fbxo5, gins3, kif15, lig1, mad2l1, mcm3, mcm5, mis12, mki67, mybl2b, ncapd3, ndc80, tuba1a, tuba1b, tuba1c, tubb2, tubb2b, tubb5, zgc:65894
GO:0006270	DNA replication initiation	0.0015194	27.2727	6	cdc45, gins3, mcm3, mcm5, orc4, pola2
GO:0042438	melanin biosynthetic process	0.00158885	57.1429	4	dct, oca2, tyr, tyrp1b
GO:0044283	small molecule biosynthetic process	0.00192342	7.07071	21	abhd3, amd1, cbsa, cyp27b1, dhfr, elovl4b, elovl6l, fbp2, gatm, gch2, gls2a, haao, hsd17b8, pah, pcbd1, phgdh, rbp5, rdh5, sprb, tecrl2b, zgc:153031
GO:0030199	collagen fibril organization	0.00531527	22.2222	6	col11a2, col2a1a, col2a1b, crtap, lum, p3h4
GO:0042558	pteridine-containing compound metabolic process	0.00531527	22.2222	6	dhfr, gch2, mthfd2, pcbd1, sprb, zgc:153031
GO:0033260	nuclear DNA replication	0.0055349	29.4118	5	cdc45, gins3, lig1, mcm3, mcm5
GO:0046394	carboxylic acid biosynthetic process	0.00954991	8.28402	14	abhd3, cbsa, dhfr, elovl4b, elovl6l, gatm, gls2a, haao, hsd17b8, pah, phgdh, rbp5, tecrl2b, zgc:153031
GO:0046148	pigment biosynthetic process	0.0098576	16.2791	7	alas2, dct, oca2, rpe65a, slc22a5, tyr, tyrp1b
GO:0015293	symporter activity	0.0207167	8.63309	12	si:ch211-132b12.2, slc13a3, slc1a2a, slc1a2b, slc1a3b, slc1a8a, slc25a3a, slc32a1, slc37a4b, slc4a4a, slc6a11b, slc6a16a
GO:0007600	sensory perception	0.0209342	7.01754	16	arr3a, arr3b, col11a2, gnat2, grk7a, gucy2d, impg1b, kera, lum, opn1lw2, opn1sw1, pde6c, rgra, rgrb, rpe65a, si:ch1073-291c23.1
GO:0036368	cone photoresponse recovery	0.0352924	50	3	grk1b, grk7a, rcvrn3
GO:0009416	response to light stimulus	0.0366597	8.66142	11	arl3l2, gnat2, grk1b, grk7a, opn1lw2, opn1sw1, primpol, rcvrn3, rgra, rgrb, rlbp1b
GO:0055086	nucleobase-containing small molecule metabolic process	0.0475606	5.48628	22	amd1, aox5, apobec2a, atic, cps1, dnph1, dpyda.1, dut, elovl4b, elovl6l, eno1b, guca1d, guca1g, gucy2d, guk1b, haao, pdha1b, pfkmb, pnp4a, rrm1, tyms, urad
GO:0006298	mismatch repair	0.0487348	26.6667	4	exo1, msh3, pcna, rpa3
Cluster 2
GOID	GOTerm	Corrected Pvalue	% Associated Genes	Nr. Genes	Associated Genes Found
GO:0008528	G protein-coupled peptide receptor activity	0.0428445	12.5984	16	ackr4b, aplnra, calcrl2, ccr6a, cxcr4b, f2rl1.1, galr2b, gcgra, gpr37l1a, npffr1l2, npffr1l3, oprd1a, oprd1b, pth1rb, rxfp3, si:dkey-27n14.1
Cluster 3
GOID	GOTerm	Corrected Pvalue	% Associated Genes	Nr. Genes	Associated Genes Found
GO:0043551	regulation of phosphatidylinositol 3-kinase activity	0.0146855	16	4	cishb, rubcn, si:ch211-25d12.7, socs3a
GO:0001727	lipid kinase activity	0.0321904	12.9032	4	cishb, rubcn, si:ch211-25d12.7, socs3a
GO:0001227	DNA-binding transcription repressor activity, RNA polymerase II-specific	0.0366973	9.25926	5	foxp4, hnrnpa0l, si:ch73-299h12.2, zbtb2a, znfl2a
GO:0031330	negative regulation of cellular catabolic process	0.0366973	9.25926	5	rubcn, smcr8b, tent5aa, tent5ba, tent5c
GO:0061098	positive regulation of protein tyrosine kinase activity	0.0382616	18.75	3	hbegfa, hbegfb, unc119.1
GO:0035004	phosphatidylinositol 3-kinase activity	0.038797	11.7647	4	cishb, rubcn, si:ch211-25d12.7, socs3a
Cluster 4
GOID	GOTerm	Corrected Pvalue	% Associated Genes	Nr. Genes	Associated Genes Found
GO:0008203	cholesterol metabolic process	0.00797863	7.93651	5	cyp27a1.4, cyp51, hmgcs1, hsd17b7, lss
GO:0006694	steroid biosynthetic process	0.00834471	8.06452	5	cyp27a1.4, cyp51, hmgcs1, hsd17b7, lss
GO:0046165	alcohol biosynthetic process	0.0105276	7.24638	5	cyp27a1.4, cyp51, hmgcs1, hsd17b7, lss
GO:0060401	cytosolic calcium ion transport	0.0322193	6.89655	4	mcoln3b, p2rx7, selenon, zgc:165532
GO:0050769	positive regulation of neurogenesis	0.0364386	5	3	si:ch211-127b11.1, si:ch211-269m15.3, ss18l2
GO:0046530	photoreceptor cell differentiation	0.0497639	4.3956	4	dnmt3bb.2, exoc5, ttc26, znf644b
Cluster 5
GOID	GOTerm	Corrected Pvalue	% Associated Genes	Nr. Genes	Associated Genes Found
GO:2001141	regulation of RNA biosynthetic process	1.53675e-29	9.54707	215	abrab, arid1aa, bcl9, bhlhe40, bhlhe41, bicral, casz1, cbx2, cbx4, ccnl1b, ciarta, cipca, cipcb, cited4a, crebbpa, cry1a, cry1b, cry2, csrnp1b, dbpa, dbpb, dyrk1ab, dyrk1b, e2f1, e2f7, e2f8, ebf1b, egr1, egr3, egr4, ep300a, epc1b, epc2, erf, erfl3, esrrgb, etv5a, etv5b, fosaa, fosb, foxg1b, foxn2b, foxo1b, foxo6a, foxq1a, foxq1b, gatad2b, gdnfa, glis2b, h1f0, h2afx1, hdx, hic1l, hist1h2a1, hist1h…
GO:0051252	regulation of RNA metabolic process	2.88355e-29	9.25926	225	abrab, arid1aa, bcl9, bhlhe40, bhlhe41, bicral, casz1, cbx2, cbx4, ccnl1b, ciarta, cipca, cipcb, cited4a, cpeb1b, crebbpa, cry1a, cry1b, cry2, csrnp1b, dbpa, dbpb, dcps, dyrk1ab, dyrk1b, e2f1, e2f7, e2f8, ebf1b, egr1, egr3, egr4, ep300a, epc1b, epc2, erf, erfl3, esrrgb, etv5a, etv5b, fosaa, fosb, foxg1b, foxn2b, foxo1b, foxo6a, foxq1a, foxq1b, gatad2b, gdnfa, glis2b, h1f0, h2afx1, hdx, hic1l, his…
GO:0006355	regulation of transcription, DNA-templated	3.73781e-29	9.51534	214	abrab, arid1aa, bcl9, bhlhe40, bhlhe41, bicral, casz1, cbx2, cbx4, ccnl1b, ciarta, cipca, cipcb, cited4a, crebbpa, cry1a, cry1b, cry2, csrnp1b, dbpa, dbpb, dyrk1ab, dyrk1b, e2f1, e2f7, e2f8, ebf1b, egr1, egr3, egr4, ep300a, epc1b, epc2, erf, erfl3, esrrgb, etv5a, etv5b, fosaa, fosb, foxg1b, foxn2b, foxo1b, foxo6a, foxq1a, foxq1b, gatad2b, gdnfa, glis2b, h1f0, h2afx1, hdx, hic1l, hist1h2a1, hist1h…
GO:0009889	regulation of biosynthetic process	4.87846e-29	9.0243	234	abrab, arid1aa, bcl9, bhlhe40, bhlhe41, bicral, casz1, cbx2, cbx4, ccnl1b, cdt1, ciarta, cipca, cipcb, cited4a, cpeb1b, cpeb2, crebbpa, cry1a, cry1b, cry2, csrnp1b, dbpa, dbpb, dcps, dyrk1ab, dyrk1b, e2f1, e2f7, e2f8, ebf1b, egr1, egr3, egr4, eif4a1a, ep300a, epc1b, epc2, erf, erfl3, esrrgb, etv5a, etv5b, fam3c, fosaa, fosb, foxg1b, foxn2b, foxo1b, foxo6a, foxq1a, foxq1b, gatad2b, gdnfa, glis2b, …
GO:0019219	regulation of nucleobase-containing compound metabolic process	6.68799e-29	9.11624	229	abrab, arid1aa, bcl9, bhlhe40, bhlhe41, bicral, casz1, cbx2, cbx4, ccnl1b, cdt1, ciarta, cipca, cipcb, cited4a, cpeb1b, crebbpa, cry1a, cry1b, cry2, csrnp1b, dbpa, dbpb, dcps, dyrk1ab, dyrk1b, e2f1, e2f7, e2f8, ebf1b, egr1, egr3, egr4, ep300a, epc1b, epc2, erf, erfl3, esrrgb, etv5a, etv5b, fosaa, fosb, foxg1b, foxn2b, foxo1b, foxo6a, foxq1a, foxq1b, gatad2b, gdnfa, glis2b, guca1a, guca1c, h1f0, h…
GO:0019222	regulation of metabolic process	8.6818e-29	7.92503	296	LOC100329520, abrab, adnp2a, arid1aa, axin1, bcl2l1, bcl2l16, bcl9, bhlhe40, bhlhe41, bicral, casz1, cbx2, cbx4, ccnd2b, ccne2, ccnjl, ccnl1b, cd74b, cdkn1a, cdkn1bb, cdkn1cb, cdt1, ciarta, cipca, cipcb, cish, cited4a, cks2, cpeb1b, cpeb2, crebbpa, cry1a, cry1b, cry2, csnk1db, csrnp1b, dbpa, dbpb, dcps, dyrk1ab, dyrk1b, e2f1, e2f7, e2f8, ebf1b, egr1, egr3, egr4, eif4a1a, ep300a, epc1b, epc2, epgn…
GO:0006351	transcription, DNA-templated	9.23139e-29	9.33106	219	abrab, arid1aa, bcl9, bhlhe40, bhlhe41, bicral, casz1, cbx2, cbx4, ccnl1b, chd7, ciarta, cipca, cipcb, cited4a, crebbpa, cry1a, cry1b, cry2, csrnp1b, dbpa, dbpb, dyrk1ab, dyrk1b, e2f1, e2f7, e2f8, ebf1b, egr1, egr3, egr4, ep300a, epc1b, epc2, erf, erfl3, esrrgb, etv5a, etv5b, fosaa, fosb, foxg1b, foxn2b, foxo1b, foxo6a, foxq1a, foxq1b, gatad2b, gdnfa, glis2b, gtf3c2, h1f0, h2afx1, hdx, hic1l, his…
GO:0031326	regulation of cellular biosynthetic process	1.40089e-28	9.00621	232	abrab, arid1aa, bcl9, bhlhe40, bhlhe41, bicral, casz1, cbx2, cbx4, ccnl1b, cdt1, ciarta, cipca, cipcb, cited4a, cpeb1b, cpeb2, crebbpa, cry1a, cry1b, cry2, csrnp1b, dbpa, dbpb, dcps, dyrk1ab, dyrk1b, e2f1, e2f7, e2f8, ebf1b, egr1, egr3, egr4, eif4a1a, ep300a, epc1b, epc2, erf, erfl3, esrrgb, etv5a, etv5b, fam3c, fosaa, fosb, foxg1b, foxn2b, foxo1b, foxo6a, foxq1a, foxq1b, gatad2b, gdnfa, glis2b, …
GO:0010556	regulation of macromolecule biosynthetic process	3.41806e-28	9.0193	229	abrab, arid1aa, bcl9, bhlhe40, bhlhe41, bicral, casz1, cbx2, cbx4, ccnl1b, cdt1, ciarta, cipca, cipcb, cited4a, cpeb1b, cpeb2, crebbpa, cry1a, cry1b, cry2, csrnp1b, dbpa, dbpb, dcps, dyrk1ab, dyrk1b, e2f1, e2f7, e2f8, ebf1b, egr1, egr3, egr4, eif4a1a, ep300a, epc1b, epc2, erf, erfl3, esrrgb, etv5a, etv5b, fosaa, fosb, foxg1b, foxn2b, foxo1b, foxo6a, foxq1a, foxq1b, gatad2b, gdnfa, glis2b, gmnn, h…
GO:0031323	regulation of cellular metabolic process	2.07976e-27	8.01374	280	LOC100329520, abrab, arid1aa, axin1, bcl2l1, bcl2l16, bcl9, bhlhe40, bhlhe41, bicral, casz1, cbx2, cbx4, ccnd2b, ccne2, ccnjl, ccnl1b, cd74b, cdkn1a, cdkn1bb, cdkn1cb, cdt1, ciarta, cipca, cipcb, cish, cited4a, cks2, cpeb1b, cpeb2, crebbpa, cry1a, cry1b, cry2, csnk1db, csrnp1b, dbpa, dbpb, dcps, dyrk1ab, dyrk1b, e2f1, e2f7, e2f8, ebf1b, egr1, egr3, egr4, eif4a1a, ep300a, epc1b, epc2, epgn, epha5,…
GO:0050794	regulation of cellular process	2.32768e-27	6.3027	456	LOC100329520, LOC100537475, LOC101884738, LOC103910147, abhd17b, abrab, adcy6a, adgrb1b, adgrl1a, amer2, amotl2a, amotl2b, angptl4, arhgap35b, arhgap45a, arid1aa, asb4, axin1, axin2, bcl2l1, bcl2l10, bcl2l16, bcl9, bhlhe40, bhlhe41, bicral, bmt2, btg2, btg3, cables1, cables2a, cables2b, cacna1ba, cacna1sb, cacng2b, cacng3a, casz1, cbx2, cbx4, ccn1, ccn2a, ccnd2b, ccne2, ccnjl, ccnl1b, cd74b, cd79…
GO:0080090	regulation of primary metabolic process	2.67902e-27	8.12183	272	LOC100329520, abrab, arid1aa, axin1, bcl2l1, bcl2l16, bcl9, bhlhe40, bhlhe41, bicral, casz1, cbx2, cbx4, ccnd2b, ccne2, ccnjl, ccnl1b, cd74b, cdkn1a, cdkn1bb, cdkn1cb, cdt1, ciarta, cipca, cipcb, cited4a, cks2, cpeb1b, cpeb2, crebbpa, cry1a, cry1b, cry2, csnk1db, csrnp1b, dbpa, dbpb, dcps, dyrk1ab, dyrk1b, e2f1, e2f7, e2f8, ebf1b, egr1, egr3, egr4, eif4a1a, ep300a, epc1b, epc2, epgn, erf, erfl3, …
GO:0010468	regulation of gene expression	2.01594e-26	8.56225	240	abrab, adnp2a, arid1aa, bcl9, bhlhe40, bhlhe41, bicral, casz1, cbx2, cbx4, ccnl1b, cd74b, ciarta, cipca, cipcb, cited4a, cpeb1b, cpeb2, crebbpa, cry1a, cry1b, cry2, csrnp1b, dbpa, dbpb, dcps, dyrk1ab, dyrk1b, e2f1, e2f7, e2f8, ebf1b, egr1, egr3, egr4, eif4a1a, ep300a, epc1b, epc2, erf, erfl3, esrrgb, etv5a, etv5b, exosc5, fgf16, fgf4, fosaa, fosb, foxg1b, foxn2b, foxo1b, foxo6a, foxq1a, foxq1b, g…
GO:0060255	regulation of macromolecule metabolic process	6.31581e-26	7.92964	275	LOC100329520, abrab, adnp2a, arid1aa, axin1, bcl2l1, bcl2l16, bcl9, bhlhe40, bhlhe41, bicral, casz1, cbx2, cbx4, ccnd2b, ccne2, ccnjl, ccnl1b, cd74b, cdkn1a, cdkn1bb, cdkn1cb, cdt1, ciarta, cipca, cipcb, cited4a, cks2, cpeb1b, cpeb2, crebbpa, cry1a, cry1b, cry2, csnk1db, csrnp1b, dbpa, dbpb, dcps, dyrk1ab, dyrk1b, e2f1, e2f7, e2f8, ebf1b, egr1, egr3, egr4, eif4a1a, ep300a, epc1b, epc2, epgn, erf,…
GO:0051171	regulation of nitrogen compound metabolic process	8.78447e-26	8.06206	265	LOC100329520, abrab, arid1aa, axin1, bcl2l1, bcl2l16, bcl9, bhlhe40, bhlhe41, bicral, casz1, cbx2, cbx4, ccnd2b, ccne2, ccnjl, ccnl1b, cd74b, cdkn1a, cdkn1bb, cdkn1cb, cdt1, ciarta, cipca, cipcb, cited4a, cks2, cpeb1b, cpeb2, crebbpa, cry1a, cry1b, cry2, csnk1db, csrnp1b, dbpa, dbpb, dcps, dyrk1ab, dyrk1b, e2f1, e2f7, e2f8, ebf1b, egr1, egr3, egr4, eif4a1a, ep300a, epc1b, epc2, epgn, erf, erfl3, …
GO:0019438	aromatic compound biosynthetic process	1.02978e-24	8.54797	229	abrab, adcy6a, alas1, arid1aa, bcl9, bhlhe40, bhlhe41, bicral, casz1, cbx2, cbx4, ccnl1b, chd7, ciarta, cipca, cipcb, cited4a, crebbpa, cry1a, cry1b, cry2, csrnp1b, dbpa, dbpb, dyrk1ab, dyrk1b, e2f1, e2f7, e2f8, ebf1b, egr1, egr3, egr4, elovl1a, ep300a, epc1b, epc2, erf, erfl3, esrrgb, etv5a, etv5b, fosaa, fosb, foxg1b, foxn2b, foxo1b, foxo6a, foxq1a, foxq1b, gatad2b, gdnfa, glis2b, gtf3c2, guca1…
GO:0018130	heterocycle biosynthetic process	1.21064e-24	8.5384	229	abrab, adcy6a, alas1, arid1aa, bcl9, bhlhe40, bhlhe41, bicral, casz1, cbx2, cbx4, ccnl1b, chd7, ciarta, cipca, cipcb, cited4a, crebbpa, cry1a, cry1b, cry2, csrnp1b, dbpa, dbpb, dyrk1ab, dyrk1b, e2f1, e2f7, e2f8, ebf1b, egr1, egr3, egr4, elovl1a, ep300a, epc1b, epc2, erf, erfl3, esrrgb, etv5a, etv5b, fosaa, fosb, foxg1b, foxn2b, foxo1b, foxo6a, foxq1a, foxq1b, gatad2b, gdnfa, glis2b, gtf3c2, guca1…
GO:1901362	organic cyclic compound biosynthetic process	5.55223e-23	8.31518	229	abrab, adcy6a, alas1, arid1aa, bcl9, bhlhe40, bhlhe41, bicral, casz1, cbx2, cbx4, ccnl1b, chd7, ciarta, cipca, cipcb, cited4a, crebbpa, cry1a, cry1b, cry2, csrnp1b, dbpa, dbpb, dyrk1ab, dyrk1b, e2f1, e2f7, e2f8, ebf1b, egr1, egr3, egr4, elovl1a, ep300a, epc1b, epc2, erf, erfl3, esrrgb, etv5a, etv5b, fosaa, fosb, foxg1b, foxn2b, foxo1b, foxo6a, foxq1a, foxq1b, gatad2b, gdnfa, glis2b, gtf3c2, guca1…
GO:0044260	cellular macromolecule metabolic process	4.64805e-21	6.43049	383	LOC100329520, LOC101882029, LOC108180207, abhd17b, abl2, abrab, aglb, alas1, alpk3a, arid1aa, asb4, axin1, bcl2l1, bcl2l16, bcl9, bhlhe40, bhlhe41, bicral, brd1b, brpf3b, btr02, cacng2b, cacng3a, camk1ga, camkk1b, casz1, cbx2, cbx4, ccnd2b, ccne2, ccnjl, ccnl1b, cd74b, cdc6, cdk6, cdkn1a, cdkn1bb, cdkn1cb, cdt1, chd7, ciarta, cipca, cipcb, cish, cited4a, cks2, cpeb1b, cpeb2, crebbpa, cry1a, cry1b…
GO:0031327	negative regulation of cellular biosynthetic process	6.15379e-21	14.7368	84	bhlhe40, bhlhe41, cbx2, cbx4, ciarta, cipca, cipcb, cpeb1b, cpeb2, cry1a, cry1b, cry2, dcps, e2f7, e2f8, erf, erfl3, fam3c, gatad2b, glis2b, gmnn, h1f0, h2afx1, hhatla, hic1l, hist1h2a1, hist1h2a2, hist1h2a3, histh1l, id1, id2b, id3, itm2cb, jarid2b, kat6a, kctd10, klf3, klf6a, nfe2l2b, nfil3, nr0b1, nr1d1, nr1d2b, nr1d4a, nr1d4b, nr2e3, nrde2, pcgf1, per1a, per1b, per2, per3, phf12a, plekhn1, ra…
GO:0045892	negative regulation of transcription, DNA-templated	8.29755e-21	16.2637	74	bhlhe40, bhlhe41, cbx2, cbx4, ciarta, cipca, cipcb, cry1a, cry1b, cry2, e2f7, e2f8, erf, erfl3, gatad2b, glis2b, h1f0, h2afx1, hic1l, hist1h2a1, hist1h2a2, hist1h2a3, histh1l, id1, id2b, id3, jarid2b, kat6a, kctd10, klf3, klf6a, nfe2l2b, nfil3, nr0b1, nr1d1, nr1d2b, nr1d4a, nr1d4b, nr2e3, nrde2, pcgf1, per1a, per1b, per2, per3, phf12a, raraa, rarab, rargb, ripply1, ripply3, samd1b, samd7, si:ch21…
GO:0006366	transcription by RNA polymerase II	2.61022e-20	9.21409	170	abrab, arid1aa, bcl9, bhlhe40, bhlhe41, cbx2, ccnl1b, crebbpa, csrnp1b, dbpa, dbpb, e2f1, e2f7, e2f8, ebf1b, egr1, egr3, egr4, ep300a, epc1b, epc2, erf, erfl3, esrrgb, etv5a, etv5b, fosaa, fosb, foxg1b, foxo1b, foxo6a, foxq1a, foxq1b, gatad2b, gdnfa, glis2b, hdx, hic1l, hivep2a, hlfa, hmgb2a, hmgb3a, hoxb6a, hsf2, id1, id2b, id3, im:7141269, irx7, jdp2a, jdp2b, jmjd1cb, junbb, jund, kat6a, klf11a…
GO:0051253	negative regulation of RNA metabolic process	5.04201e-20	15.625	75	bhlhe40, bhlhe41, cbx2, cbx4, ciarta, cipca, cipcb, cry1a, cry1b, cry2, e2f7, e2f8, erf, erfl3, gatad2b, gdnfa, glis2b, h1f0, h2afx1, hic1l, hist1h2a1, hist1h2a2, hist1h2a3, histh1l, id1, id2b, id3, jarid2b, kat6a, kctd10, klf3, klf6a, nfe2l2b, nfil3, nr0b1, nr1d1, nr1d2b, nr1d4a, nr1d4b, nr2e3, nrde2, pcgf1, per1a, per1b, per2, per3, phf12a, raraa, rarab, rargb, ripply1, ripply3, samd1b, samd7, …
GO:0006357	regulation of transcription by RNA polymerase II	8.4042e-20	9.25926	165	abrab, arid1aa, bcl9, bhlhe40, bhlhe41, cbx2, ccnl1b, crebbpa, csrnp1b, dbpa, dbpb, e2f1, e2f7, e2f8, ebf1b, egr1, egr3, egr4, ep300a, epc1b, epc2, erf, erfl3, esrrgb, etv5a, etv5b, fosaa, fosb, foxg1b, foxo1b, foxo6a, foxq1a, foxq1b, gatad2b, gdnfa, glis2b, hdx, hic1l, hivep2a, hlfa, hmgb2a, hmgb3a, hoxb6a, hsf2, id1, id2b, id3, im:7141269, irx7, jdp2a, jdp2b, jmjd1cb, junbb, jund, kat6a, klf11a…
GO:0044271	cellular nitrogen compound biosynthetic process	2.47846e-18	7.55134	239	abrab, adcy6a, alas1, arid1aa, bcl9, bhlhe40, bhlhe41, bicral, casz1, cbx2, cbx4, ccnl1b, chd7, ciarta, cipca, cipcb, cited4a, cpeb1b, cpeb2, crebbpa, cry1a, cry1b, cry2, csrnp1b, dbpa, dbpb, dcps, degs2, dyrk1ab, dyrk1b, e2f1, e2f7, e2f8, ebf1b, egr1, egr3, egr4, eif4a1a, elovl1a, ep300a, epc1b, epc2, erf, erfl3, esrrgb, etv5a, etv5b, fosaa, fosb, foxg1b, foxn2b, foxo1b, foxo6a, foxq1a, foxq1b, …
GO:0140110	transcription regulator activity	4.37389e-18	9.26711	153	abrab, bcl9, bhlhe40, bhlhe41, cited4a, crebbpa, csrnp1b, dbpa, dbpb, dyrk1ab, dyrk1b, e2f1, e2f7, e2f8, ebf1b, egr1, egr3, egr4, ep300a, erf, erfl3, esrrgb, etv5a, etv5b, fosaa, fosb, foxg1b, foxn2b, foxo1b, foxo6a, foxq1a, foxq1b, glis2b, hdx, hic1l, hivep2a, hlfa, hoxb6a, hsf2, im:7141269, irx7, jdp2a, jdp2b, jmjd1cb, junbb, jund, kat6a, kctd10, klf11a, klf11b, klf15, klf2b, klf3, klf4, klf6a,…
GO:0016070	RNA metabolic process	7.50295e-18	7.53031	236	abrab, adarb2, arid1aa, bcl9, bhlhe40, bhlhe41, bicral, casz1, cbx2, cbx4, ccnl1b, chd7, ciarta, cipca, cipcb, cited4a, cpeb1b, crebbpa, cry1a, cry1b, cry2, csrnp1b, dbpa, dbpb, dcps, dyrk1ab, dyrk1b, e2f1, e2f7, e2f8, ebf1b, egr1, egr3, egr4, ep300a, epc1b, epc2, erf, erfl3, esrrgb, etv5a, etv5b, exosc5, fosaa, fosb, foxg1b, foxn2b, foxo1b, foxo6a, foxq1a, foxq1b, gatad2b, gdnfa, glis2b, gtf3c2,…
GO:0034645	cellular macromolecule biosynthetic process	1.34393e-17	7.41876	242	abrab, aglb, alas1, arid1aa, bcl9, bhlhe40, bhlhe41, bicral, casz1, cbx2, cbx4, ccnl1b, cdc6, cdt1, chd7, ciarta, cipca, cipcb, cited4a, cpeb1b, cpeb2, crebbpa, cry1a, cry1b, cry2, csrnp1b, dbpa, dbpb, dcps, dyrk1ab, dyrk1b, e2f1, e2f7, e2f8, ebf1b, egr1, egr3, egr4, eif4a1a, ep300a, epc1b, epc2, erf, erfl3, esrrgb, etv5a, etv5b, fosaa, fosb, foxg1b, foxn2b, foxo1b, foxo6a, foxq1a, foxq1b, gatad2…
GO:0048523	negative regulation of cellular process	1.41476e-16	8.91204	154	LOC101884738, amer2, angptl4, axin1, axin2, bcl2l1, bcl2l10, bcl2l16, bhlhe40, bhlhe41, bmt2, btg2, btg3, cbx2, cbx4, ccn1, ccn2a, cd74b, cdc6, cdkn1a, cdkn1bb, cdkn1cb, cdt1, ciarta, cipca, cipcb, cish, cpeb1b, cpeb2, cry1a, cry1b, cry2, dact1, dcps, dla, dlb, dld, dusp1, dusp6, e2f7, e2f8, erf, erfl3, errfi1a, etv5a, fam3c, fbxw7, gatad2b, gdnfa, gem, glis2b, gmnn, grem1a, h1f0, h2afx1, hhatla,…
GO:0090304	nucleic acid metabolic process	6.99387e-16	7.12243	249	LOC101882029, LOC108180207, abrab, adarb2, arid1aa, bcl9, bhlhe40, bhlhe41, bicral, casz1, cbx2, cbx4, ccnl1b, cdc6, cdt1, chd7, ciarta, cipca, cipcb, cited4a, cpeb1b, crebbpa, cry1a, cry1b, cry2, csrnp1b, dbpa, dbpb, dclre1a, dcps, dyrk1ab, dyrk1b, e2f1, e2f7, e2f8, ebf1b, egr1, egr3, egr4, ep300a, epc1b, epc2, erf, erfl3, esrrgb, etv5a, etv5b, exosc5, faap24, fosaa, fosb, foxg1b, foxn2b, foxo1b…
GO:0048519	negative regulation of biological process	1.3652e-15	8.54701	160	LOC101884738, adgrb1b, amer2, angptl4, axin1, axin2, bcl2l1, bcl2l10, bcl2l16, bhlhe40, bhlhe41, bmt2, btg2, btg3, cbx2, cbx4, ccn1, ccn2a, cd74b, cdc6, cdkn1a, cdkn1bb, cdkn1cb, cdt1, ciarta, cipca, cipcb, cish, cpeb1b, cpeb2, cry1a, cry1b, cry2, dact1, dchs1b, dcps, dla, dlb, dld, dusp1, dusp6, e2f7, e2f8, erf, erfl3, errfi1a, etv5a, exosc5, fam3c, fbxw7, fem1a, gatad2b, gdnfa, gem, glis2b, gmn…
GO:0003700	DNA-binding transcription factor activity	1.86725e-15	9.46442	129	abrab, bhlhe40, bhlhe41, csrnp1b, dbpa, dbpb, e2f1, e2f7, e2f8, ebf1b, egr1, egr3, egr4, erf, erfl3, esrrgb, etv5a, etv5b, fosaa, fosb, foxg1b, foxn2b, foxo1b, foxo6a, foxq1a, foxq1b, glis2b, hdx, hic1l, hivep2a, hlfa, hoxb6a, hsf2, im:7141269, irx7, jdp2a, jdp2b, junbb, jund, kctd10, klf11a, klf11b, klf15, klf2b, klf3, klf4, klf6a, mafk, mixl1, mxd3, mybl1, myca, mycb, mych, mycla, myclb, nfe2l2…
GO:0031324	negative regulation of cellular metabolic process	2.5619e-15	11.1111	96	bcl2l1, bhlhe40, bhlhe41, cbx2, cbx4, cdkn1a, cdkn1bb, cdkn1cb, ciarta, cipca, cipcb, cpeb1b, cpeb2, cry1a, cry1b, cry2, dcps, e2f7, e2f8, erf, erfl3, fam3c, gatad2b, gdnfa, glis2b, gmnn, h1f0, h2afx1, hhatla, hic1l, hist1h2a1, hist1h2a2, hist1h2a3, histh1l, id1, id2b, id3, itm2cb, jarid2b, kat6a, kctd10, klf3, klf6a, ldlrad4a, ldlrad4b, n4bp1, nfe2l2b, nfil3, nr0b1, nr1d1, nr1d2b, nr1d4a, nr1d4b…
GO:0051172	negative regulation of nitrogen compound metabolic process	3.82187e-15	11.2591	93	bcl2l1, bhlhe40, bhlhe41, cbx2, cbx4, cdkn1a, cdkn1bb, cdkn1cb, ciarta, cipca, cipcb, cpeb1b, cpeb2, cry1a, cry1b, cry2, dcps, e2f7, e2f8, erf, erfl3, gatad2b, gdnfa, glis2b, h1f0, h2afx1, hhatla, hic1l, hist1h2a1, hist1h2a2, hist1h2a3, histh1l, id1, id2b, id3, itm2cb, jarid2b, kat6a, kctd10, klf3, klf6a, ldlrad4a, ldlrad4b, n4bp1, nfe2l2b, nfil3, nr0b1, nr1d1, nr1d2b, nr1d4a, nr1d4b, nr2e3, nrde…
GO:0010605	negative regulation of macromolecule metabolic process	1.65355e-13	10.4348	96	bcl2l1, bhlhe40, bhlhe41, cbx2, cbx4, cdkn1a, cdkn1bb, cdkn1cb, ciarta, cipca, cipcb, cpeb1b, cpeb2, cry1a, cry1b, cry2, dcps, e2f7, e2f8, erf, erfl3, exosc5, gatad2b, gdnfa, glis2b, gmnn, h1f0, h2afx1, hhatla, hic1l, hist1h2a1, hist1h2a2, hist1h2a3, histh1l, id1, id2b, id3, itm2cb, jarid2b, kat6a, kctd10, klf3, klf6a, ldlrad4a, ldlrad4b, n4bp1, nfe2l2b, nfil3, nr0b1, nr1d1, nr1d2b, nr1d4a, nr1d4…
GO:0009892	negative regulation of metabolic process	3.282e-13	10.2083	98	bcl2l1, bhlhe40, bhlhe41, cbx2, cbx4, cdkn1a, cdkn1bb, cdkn1cb, ciarta, cipca, cipcb, cpeb1b, cpeb2, cry1a, cry1b, cry2, dcps, e2f7, e2f8, erf, erfl3, exosc5, fam3c, gatad2b, gdnfa, glis2b, gmnn, h1f0, h2afx1, hhatla, hic1l, hist1h2a1, hist1h2a2, hist1h2a3, histh1l, id1, id2b, id3, itm2cb, jarid2b, kat6a, kctd10, klf3, klf6a, ldlrad4a, ldlrad4b, n4bp1, nfe2l2b, nfil3, nr0b1, nr1d1, nr1d2b, nr1d4a…
GO:0010467	gene expression	3.7626e-13	6.78659	249	abrab, adarb2, adnp2a, arid1aa, bcl9, bhlhe40, bhlhe41, bicral, casz1, cbx2, cbx4, ccnl1b, cd74b, chd7, ciarta, cipca, cipcb, cited4a, cpeb1b, cpeb2, crebbpa, cry1a, cry1b, cry2, csrnp1b, dbpa, dbpb, dcps, dyrk1ab, dyrk1b, e2f1, e2f7, e2f8, ebf1b, egr1, egr3, egr4, eif4a1a, ep300a, epc1b, epc2, erf, erfl3, esrrgb, etv5a, etv5b, exosc5, fgf16, fgf4, fosaa, fosb, foxg1b, foxn2b, foxo1b, foxo6a, fox…
GO:0044249	cellular biosynthetic process	6.98209e-13	6.63459	262	abrab, adcy6a, aglb, alas1, arid1aa, bcl9, bhlhe40, bhlhe41, bicral, casz1, cbx2, cbx4, ccnl1b, cdc6, cdt1, chd7, ciarta, cipca, cipcb, cish, cited4a, cpeb1b, cpeb2, crebbpa, cry1a, cry1b, cry2, csrnp1b, dbpa, dbpb, dcps, degs2, dyrk1ab, dyrk1b, e2f1, e2f7, e2f8, ebf1b, eevs, egr1, egr3, egr4, eif4a1a, elovl1a, ep300a, epc1b, epc2, erf, erfl3, esrrgb, etv5a, etv5b, fam3c, fosaa, fosb, foxg1b, fox…
GO:0032922	circadian regulation of gene expression	8.24442e-13	45.2381	19	bhlhe40, bhlhe41, ciarta, cry1a, cry1b, cry2, egr1, id1, id2b, id3, nfil3-5, nocta, nr1d1, nr1d2a, otx5, per1a, per1b, per2, per3
GO:0046483	heterocycle metabolic process	1.68423e-12	6.58954	262	LOC101882029, LOC108180207, abrab, adarb2, adcy6a, alas1, arid1aa, bcl9, bhlhe40, bhlhe41, bicral, casz1, cbx2, cbx4, ccnl1b, cdc6, cdt1, chd7, ciarta, cipca, cipcb, cited4a, cpeb1b, crebbpa, cry1a, cry1b, cry2, csrnp1b, dbpa, dbpb, dclre1a, dcps, dyrk1ab, dyrk1b, e2f1, e2f7, e2f8, ebf1b, egr1, egr3, egr4, elovl1a, ep300a, epc1b, epc2, erf, erfl3, esrrgb, etv5a, etv5b, exosc5, faap24, fosaa, fosb…
GO:1901576	organic substance biosynthetic process	2.96906e-12	6.55207	263	abrab, adcy6a, aglb, alas1, arid1aa, bcl9, bhlhe40, bhlhe41, bicral, casz1, cbx2, cbx4, ccnl1b, cdc6, cdt1, chd7, ciarta, cipca, cipcb, cish, cited4a, cpeb1b, cpeb2, crebbpa, cry1a, cry1b, cry2, csrnp1b, dbpa, dbpb, dcps, degs2, dyrk1ab, dyrk1b, e2f1, e2f7, e2f8, ebf1b, egr1, egr3, egr4, eif4a1a, elovl1a, ep300a, epc1b, epc2, erf, erfl3, esrrgb, etv5a, etv5b, fam3c, fosaa, fosb, foxg1b, foxn2b, f…
GO:0006725	cellular aromatic compound metabolic process	4.00198e-12	6.54509	262	LOC101882029, LOC108180207, abrab, adarb2, adcy6a, alas1, arid1aa, bcl9, bhlhe40, bhlhe41, bicral, casz1, cbx2, cbx4, ccnl1b, cdc6, cdt1, chd7, ciarta, cipca, cipcb, cited4a, cpeb1b, crebbpa, cry1a, cry1b, cry2, csrnp1b, dbpa, dbpb, dclre1a, dcps, dyrk1ab, dyrk1b, e2f1, e2f7, e2f8, ebf1b, egr1, egr3, egr4, elovl1a, ep300a, epc1b, epc2, erf, erfl3, esrrgb, etv5a, etv5b, exosc5, faap24, fosaa, fosb…
GO:0043170	macromolecule metabolic process	9.9596e-12	5.69385	398	LOC100329520, LOC101882029, LOC108180207, abhd17b, abl2, abrab, adarb2, adnp2a, aglb, alas1, alpk3a, arid1aa, asb4, axin1, bcl2l1, bcl2l16, bcl9, bhlhe40, bhlhe41, bicral, brd1b, brpf3b, btr02, cacng2b, cacng3a, camk1ga, camkk1b, casz1, cbx2, cbx4, ccnd2b, ccne2, ccnjl, ccnl1b, cd74b, cdc6, cdk6, cdkn1a, cdkn1bb, cdkn1cb, cdt1, chd7, ciarta, cipca, cipcb, cish, cited4a, cks2, cpeb1b, cpeb2, crebb…
GO:1901360	organic cyclic compound metabolic process	2.76771e-11	6.42962	264	LOC101882029, LOC108180207, abrab, adarb2, adcy6a, alas1, arid1aa, bcl9, bhlhe40, bhlhe41, bicral, casz1, cbx2, cbx4, ccnl1b, cdc6, cdt1, chd7, ciarta, cipca, cipcb, cited4a, cpeb1b, crebbpa, cry1a, cry1b, cry2, csrnp1b, cyp26a1, cyp26c1, dbpa, dbpb, dclre1a, dcps, dyrk1ab, dyrk1b, e2f1, e2f7, e2f8, ebf1b, egr1, egr3, egr4, elovl1a, ep300a, epc1b, epc2, erf, erfl3, esrrgb, etv5a, etv5b, exosc5, f…
GO:0000981	DNA-binding transcription factor activity, RNA polymerase II-specific	2.9481e-11	8.99428	110	bhlhe40, bhlhe41, csrnp1b, dbpa, dbpb, e2f1, e2f7, e2f8, ebf1b, egr1, egr3, egr4, erf, erfl3, esrrgb, etv5a, etv5b, fosaa, fosb, foxo1b, foxo6a, foxq1a, foxq1b, glis2b, hdx, hic1l, hivep2a, hlfa, hoxb6a, im:7141269, irx7, jdp2a, jdp2b, junbb, jund, klf11a, klf11b, klf15, klf2b, klf3, klf4, klf6a, mafk, mixl1, mxd3, mybl1, myca, mycb, mych, mycla, myclb, nfe2l2b, nfkb2, nr1d1, nr1d2a, nr1d2b, nr1d…
GO:0000122	negative regulation of transcription by RNA polymerase II	6.49845e-11	17.1053	39	cbx2, e2f7, e2f8, erf, erfl3, gatad2b, glis2b, hic1l, id1, id2b, id3, klf3, klf6a, nfe2l2b, nr0b1, nr1d1, nr1d2b, nr1d4a, nr1d4b, nr2e3, pcgf1, per1a, per1b, per2, per3, phf12a, raraa, rarab, rargb, ripply1, ripply3, skia, skib, skilb, sox21a, sox8a, wwp2, zbtb2b, zbtb34
GO:0034641	cellular nitrogen compound metabolic process	6.89981e-08	6	267	LOC101882029, LOC108180207, abrab, adarb2, adcy6a, alas1, arid1aa, bcl9, bhlhe40, bhlhe41, bicral, casz1, cbx2, cbx4, ccnl1b, cdc6, cdt1, chd7, ciarta, cipca, cipcb, cited4a, cpeb1b, cpeb2, crebbpa, cry1a, cry1b, cry2, csrnp1b, dbpa, dbpb, dclre1a, dcps, degs2, dyrk1ab, dyrk1b, e2f1, e2f7, e2f8, ebf1b, egr1, egr3, egr4, eif4a1a, elovl1a, ep300a, epc1b, epc2, erf, erfl3, esrrgb, etv5a, etv5b, exos…
GO:0051173	positive regulation of nitrogen compound metabolic process	2.54647e-06	8.22846	85	LOC100329520, abrab, arid1aa, axin1, bcl2l16, bcl9, bicral, cd74b, cited4a, cks2, cpeb1b, crebbpa, csnk1db, dcps, dyrk1ab, dyrk1b, e2f1, e2f7, e2f8, egr1, ep300a, epgn, fbxo33, fgf16, fgf4, gdnfa, glis2b, guca1a, guca1c, h1f0, histh1l, il34, inavaa, jarid2b, kat6a, lbh, lpin1, mafk, maml1, maml3, mixl1, mrnip, mybl1, nek10, net1, nr1d1, nr1d2b, nr1d4a, nr1d4b, nr2e3, nrg1, otx5, plekhn1, pou2af1,…
GO:0045935	positive regulation of nucleobase-containing compound metabolic process	6.32802e-06	9.21248	62	abrab, arid1aa, bcl9, bicral, cited4a, cpeb1b, crebbpa, dcps, dyrk1ab, dyrk1b, e2f7, e2f8, egr1, ep300a, gdnfa, glis2b, guca1a, guca1c, h1f0, histh1l, kat6a, lbh, lpin1, mafk, maml1, maml3, mixl1, mrnip, mybl1, net1, nr1d1, nr1d2b, nr1d4a, nr1d4b, nr2e3, otx5, plekhn1, pou2af1, ppargc1a, ppargc1b, pprc1, raraa, rarab, rargb, rel, rnf6, rreb1b, runx2b, sertad2a, si:ch73-138e16.3, si:dkey-108k21.10…
GO:0051254	positive regulation of RNA metabolic process	8.52106e-06	9.35024	59	abrab, arid1aa, bcl9, bicral, cited4a, cpeb1b, crebbpa, dcps, dyrk1ab, dyrk1b, e2f7, e2f8, egr1, ep300a, gdnfa, glis2b, h1f0, histh1l, kat6a, lbh, lpin1, mafk, maml1, maml3, mixl1, mybl1, net1, nr1d1, nr1d2b, nr1d4a, nr1d4b, nr2e3, otx5, plekhn1, pou2af1, ppargc1a, ppargc1b, pprc1, raraa, rarab, rargb, rel, rnf6, rreb1b, runx2b, sertad2a, si:ch73-138e16.3, si:dkey-108k21.10, si:dkey-108k21.21, si…
GO:0045893	positive regulation of transcription, DNA-templated	2.43199e-05	9.45709	54	abrab, arid1aa, bcl9, bicral, cited4a, crebbpa, dyrk1ab, dyrk1b, e2f7, e2f8, egr1, ep300a, gdnfa, glis2b, h1f0, histh1l, kat6a, lbh, lpin1, mafk, maml1, maml3, mixl1, mybl1, net1, nr1d1, nr1d2b, nr1d4a, nr1d4b, nr2e3, otx5, pou2af1, ppargc1a, ppargc1b, pprc1, raraa, rarab, rargb, rel, rnf6, rreb1b, runx2b, sertad2a, si:ch73-138e16.3, si:dkey-108k21.10, si:dkey-108k21.21, si:dkey-177p2.6, si:dkey-…
GO:0042752	regulation of circadian rhythm	5.24291e-05	32.3529	11	cipca, cipcb, cry1a, cry1b, cry2, csnk1db, nr1d1, per1a, per1b, per2, per3
GO:0040029	regulation of gene expression, epigenetic	9.47078e-05	23.3333	14	h1f0, h2afx1, hist1h2a1, hist1h2a2, hist1h2a3, histh1l, pcgf1, rlim, sertad2a, si:dkey-108k21.10, si:dkey-108k21.21, si:dkey-177p2.6, si:dkey-261m9.12, zgc:113340
GO:0010604	positive regulation of macromolecule metabolic process	0.000119087	7.61468	83	LOC100329520, abrab, arid1aa, axin1, bcl2l16, bcl9, bicral, cd74b, cited4a, cks2, cpeb1b, crebbpa, csnk1db, dcps, dyrk1ab, dyrk1b, e2f1, e2f7, e2f8, egr1, ep300a, epgn, fbxo33, fgf16, fgf4, gdnfa, glis2b, h1f0, histh1l, il34, inavaa, jarid2b, kat6a, lbh, lpin1, mafk, maml1, maml3, mixl1, mrnip, mybl1, nek10, net1, nr1d1, nr1d2b, nr1d4a, nr1d4b, nr2e3, nrg1, otx5, plekhn1, pou2af1, ppargc1a, pparg…
GO:0006468	protein phosphorylation	0.000131931	7.95207	73	LOC100329520, abl2, alpk3a, axin1, camk1ga, camkk1b, ccnd2b, ccne2, ccnjl, ccnl1b, cd74b, cdk6, cdkn1a, cdkn1bb, cdkn1cb, cks2, csnk1db, dyrk1ab, dyrk1b, epgn, epha5, epha7, fgf16, fgf4, gdnfa, grk7b, hipk3a, hunk, il34, ksr1a, lats1, ldlrad4a, ldlrad4b, map3k10, mapk6, mark3b, mrnip, nek10, net1, nrg1, nrp2a, nuak1b, pdk2a, pim1, pim3, pkdcca, plk2b, plk3, plk4, prkchb, sbk3, si:ch211-195b13.1, …
GO:0031328	positive regulation of cellular biosynthetic process	0.000173529	8.76369	56	abrab, arid1aa, bcl9, bicral, cited4a, crebbpa, dyrk1ab, dyrk1b, e2f7, e2f8, egr1, ep300a, gdnfa, glis2b, guca1a, guca1c, h1f0, histh1l, kat6a, lbh, lpin1, mafk, maml1, maml3, mixl1, mybl1, net1, nr1d1, nr1d2b, nr1d4a, nr1d4b, nr2e3, otx5, pou2af1, ppargc1a, ppargc1b, pprc1, raraa, rarab, rargb, rel, rnf6, rreb1b, runx2b, sertad2a, si:ch73-138e16.3, si:dkey-108k21.10, si:dkey-108k21.21, si:dkey-1…
GO:0023057	negative regulation of signaling	0.000215104	9.92908	42	LOC101884738, amer2, axin1, axin2, bcl2l1, bcl2l10, bcl2l16, bmt2, cd74b, cish, dact1, dla, dlb, dld, dusp1, dusp6, errfi1a, fbxw7, gatad2b, grem1a, kctd10, ldlrad4a, ldlrad4b, mylipa, nkd1, nkd2b, otud7b, pid1, ppm1na, ptch1, rargb, rfx4, sesn3, si:dkey-283b1.7, skia, skib, skilb, slc24a2, socs7, tle2c, vwc2l, znrf3
GO:0010648	negative regulation of cell communication	0.000215104	9.92908	42	LOC101884738, amer2, axin1, axin2, bcl2l1, bcl2l10, bcl2l16, bmt2, cd74b, cish, dact1, dla, dlb, dld, dusp1, dusp6, errfi1a, fbxw7, gatad2b, grem1a, kctd10, ldlrad4a, ldlrad4b, mylipa, nkd1, nkd2b, otud7b, pid1, ppm1na, ptch1, rargb, rfx4, sesn3, si:dkey-283b1.7, skia, skib, skilb, slc24a2, socs7, tle2c, vwc2l, znrf3
GO:0034401	chromatin organization involved in regulation of transcription	0.000270109	21.5385	14	h1f0, h2afx1, hist1h2a1, hist1h2a2, hist1h2a3, histh1l, nrde2, pcgf1, sertad2a, si:dkey-108k21.10, si:dkey-108k21.21, si:dkey-177p2.6, si:dkey-261m9.12, zgc:113340
GO:0009893	positive regulation of metabolic process	0.000303345	7.3029	88	LOC100329520, abrab, arid1aa, axin1, bcl2l16, bcl9, bicral, cd74b, cited4a, cks2, cpeb1b, crebbpa, csnk1db, dcps, dyrk1ab, dyrk1b, e2f1, e2f7, e2f8, egr1, ep300a, epgn, epha5, epha7, fbxo33, fgf16, fgf4, gdnfa, glis2b, guca1a, guca1c, h1f0, histh1l, il34, inavaa, jarid2b, kat6a, lbh, lpin1, mafk, maml1, maml3, mixl1, mrnip, mybl1, nek10, net1, nr1d1, nr1d2b, nr1d4a, nr1d4b, nr2e3, nrg1, otx5, ple…
GO:0004879	nuclear receptor activity	0.000398581	20.8955	14	esrrgb, nr1d1, nr1d2a, nr1d2b, nr1d4a, nr1d4b, nr2e3, nr4a1, nr4a3, raraa, rarab, rargb, rorca, rorcb
GO:0051726	regulation of cell cycle	0.000433072	10.1604	38	btg2, btg3, cables1, cables2a, cables2b, ccnd2b, ccne2, ccnjl, ccnl1b, cdc6, cdk6, cdkn1a, cdkn1bb, cdkn1cb, cdt1, cenpj, cks2, e2f7, e2f8, epgn, etv5b, gadd45aa, gadd45ab, gmnn, junbb, jund, mrnip, nek10, pim3, plk2b, plk3, plk4, rab11fip4b, si:dkey-248f6.3, si:dkey-79d12.5, si:dkeyp-92c9.2, stil, wdr76
GO:0004674	protein serine/threonine kinase activity	0.000628952	8.97196	48	alpk3a, axin1, camk1ga, camkk1b, ccnd2b, ccne2, ccnjl, ccnl1b, cdk6, cdkn1a, cdkn1bb, cdkn1cb, cks2, csnk1db, dyrk1ab, dyrk1b, gdnfa, grk7b, hipk3a, hunk, lats1, map3k10, mapk6, mark3b, nek10, nuak1b, pim1, pim3, plk2b, plk3, plk4, prkchb, sbk3, si:ch211-195b13.1, si:dkey-166c18.1, si:dkey-172h23.2, si:dkey-248f6.3, si:dkeyp-26a9.2, si:dkeyp-92c9.2, snrkb, stk17al, stk35l, stk39, trib1, trib3, ul…
GO:0006325	chromatin organization	0.000859409	9.41704	42	arid1aa, brd1b, brpf3b, crebbpa, ep300a, epc1b, epc2, h1f0, h2afx1, hist1h2a1, hist1h2a2, hist1h2a3, hist1h2ba, hist2h2l, histh1l, ing3, jade1, jarid2b, jdp2a, jdp2b, jmjd1cb, kat6a, kdm4c, kdm6ba, msl2a, msl2b, nrde2, pcgf1, prdm14, sertad2a, si:ch211-113a14.22, si:dkey-108k21.10, si:dkey-108k21.11, si:dkey-108k21.21, si:dkey-177p2.6, si:dkey-261m9.12, si:dkeyp-26a9.2, srcap, suz12a, zgc:112234,…
GO:0004672	protein kinase activity	0.00106421	7.91457	63	abl2, alpk3a, axin1, camk1ga, camkk1b, ccnd2b, ccne2, ccnjl, ccnl1b, cdk6, cdkn1a, cdkn1bb, cdkn1cb, cks2, csnk1db, dyrk1ab, dyrk1b, epgn, epha5, epha7, gdnfa, grk7b, hipk3a, hunk, ksr1a, lats1, map3k10, mapk6, mark3b, mrnip, nek10, net1, nrg1, nrp2a, nuak1b, pdk2a, pim1, pim3, pkdcca, plk2b, plk3, plk4, prkchb, sbk3, si:ch211-195b13.1, si:dkey-112a7.4, si:dkey-166c18.1, si:dkey-172h23.2, si:dkey…
GO:0043153	entrainment of circadian clock by photoperiod	0.00109846	43.75	7	cry1a, cry1b, cry2, per1a, per1b, per2, per3
GO:0008330	protein tyrosine/threonine phosphatase activity	0.00121048	54.5455	6	dusp1, dusp2, dusp5, dusp6, dusp7, dusp8a
GO:0001704	formation of primary germ layer	0.00222142	21.0526	12	dusp1, dusp2, dusp5, dusp6, dyrk1b, etv5a, klf2b, mixl1, snrkb, tbx16, ved, vsx1
GO:0035970	peptidyl-threonine dephosphorylation	0.00232339	50	6	dusp1, dusp2, dusp5, dusp6, dusp7, dusp8a
GO:0030522	intracellular receptor signaling pathway	0.00310958	15.8416	16	cyp26a1, esrrgb, nr1d1, nr1d2a, nr1d2b, nr1d4a, nr1d4b, nr2e3, nr4a1, nr4a3, raraa, rarab, rargb, rorca, rorcb, tgif1
GO:0048585	negative regulation of response to stimulus	0.0031597	8.76494	44	LOC101884738, amer2, axin1, axin2, bcl2l1, bcl2l10, bcl2l16, bmt2, cd74b, cish, dact1, dla, dlb, dld, dusp1, dusp6, errfi1a, fbxw7, fem1a, gatad2b, grem1a, kctd10, ldlrad4a, ldlrad4b, metrnla, mylipa, nkd1, nkd2b, otud7b, pid1, ppm1na, ptch1, rargb, rfx4, sema6dl, sesn3, si:dkey-283b1.7, skia, skib, skilb, socs7, tle2c, vwc2l, znrf3
GO:0016310	phosphorylation	0.00343649	7.02055	82	LOC100329520, abl2, alpk3a, axin1, camk1ga, camkk1b, ccnd2b, ccne2, ccnjl, ccnl1b, cd74b, cdk6, cdkn1a, cdkn1bb, cdkn1cb, cish, cks2, csnk1db, dusp6, dyrk1ab, dyrk1b, epgn, epha5, epha7, etnk2, fgf16, fgf4, gbp, gdnfa, grk7b, hipk3a, hunk, il34, ksr1a, lats1, ldlrad4a, ldlrad4b, map3k10, mapk6, mark3b, mrnip, nek10, net1, nrg1, nrp2a, nuak1b, pdk2a, pfkfb4b, pik3r1, pim1, pim3, pkdcca, plk2b, plk…
GO:0006464	cellular protein modification process	0.00428687	5.95467	155	LOC100329520, abhd17b, abl2, alpk3a, asb4, axin1, brd1b, brpf3b, btr02, camk1ga, camkk1b, ccnd2b, ccne2, ccnjl, ccnl1b, cd74b, cdk6, cdkn1a, cdkn1bb, cdkn1cb, cish, cks2, crebbpa, cry1a, cry1b, cry2, csnk1db, dcaf17, dusp1, dusp2, dusp5, dusp6, dusp7, dusp8a, dyrk1ab, dyrk1b, ep300a, epc1b, epc2, epgn, epha5, epha7, fbxl14a, fbxo33, fem1a, fgf16, fgf4, gdnfa, grk7b, hhatla, hipk3a, hunk, il34, in…
GO:0017015	regulation of transforming growth factor beta receptor signaling pathway	0.00443587	30.7692	8	ldlrad4a, ldlrad4b, rlim, skia, skib, skilb, tgif1, znf703
GO:0045815	positive regulation of gene expression, epigenetic	0.00443587	30.7692	8	h1f0, histh1l, sertad2a, si:dkey-108k21.10, si:dkey-108k21.21, si:dkey-177p2.6, si:dkey-261m9.12, zgc:113340
GO:0016301	kinase activity	0.00503036	7.19212	73	abl2, alpk3a, axin1, camk1ga, camkk1b, ccnd2b, ccne2, ccnjl, ccnl1b, cd74b, cdk6, cdkn1a, cdkn1bb, cdkn1cb, cish, cks2, csnk1db, dusp6, dyrk1ab, dyrk1b, epgn, epha5, epha7, etnk2, gbp, gdnfa, grk7b, hipk3a, hunk, ksr1a, lats1, map3k10, mapk6, mark3b, mrnip, nek10, net1, nrg1, nrp2a, nuak1b, pdk2a, pfkfb4b, pik3r1, pim1, pim3, pkdcca, plk2b, plk3, plk4, prkchb, sbk3, si:ch211-195b13.1, si:dkey-112…
GO:0007165	signal transduction	0.0057335	5.6447	197	LOC100329520, LOC100537475, LOC101884738, LOC103910147, abrab, adcy6a, adgrb1b, adgrl1a, amer2, amotl2a, amotl2b, arhgap35b, arhgap45a, asb4, axin1, axin2, bcl2l1, bcl2l10, bcl2l16, bcl9, bmt2, cacng2b, cacng3a, ccn1, ccn2a, cd74b, cd79a, cdc42ep1a, cdc42ep2, cdc6, cdkn1a, cdt1, cish, csnk1db, cyp26a1, dact1, dla, dlb, dlc1, dld, dlgap3, dlgap4b, dusp1, dusp6, e2f7, edn1, efna1a, epgn, epha5, eph…
GO:0009653	anatomical structure morphogenesis	0.00722516	6.14793	128	abrab, adgrb1b, alpk3a, amotl2a, amotl2b, angptl4, ankrd11, atrnl1a, axin1, bcl2l10, bcl2l16, bcl9, cdc42ep1a, cdc42ep2, chd7, cyp26a1, cyp26c1, dact1, dchs1b, dla, dld, dusp1, dusp2, dusp5, dusp6, dyrk1b, e2f7, e2f8, edn1, efna1a, egr1, enah, ep300a, epha5, epha7, esrrgb, etv5a, etv5b, f2rl1.2, fbxw7, fgf16, fgf4, foxq1a, foxq1b, gdnfa, glis2b, grem1a, hs6st2, ier2a, irx7, kat6a, kbtbd8, kcnh1a,…
GO:0007492	endoderm development	0.00760307	20.3704	11	ccn2a, dusp1, dusp2, dusp5, dusp6, dyrk1b, mixl1, net1, rasl11b, tbx16, ved
GO:0048522	positive regulation of cellular process	0.0110042	6.18238	120	LOC100329520, abrab, arid1aa, axin1, bcl2l16, bcl9, bicral, cacng2b, cacng3a, ccnd2b, cd74b, cdc42ep1a, cdc42ep2, cited4a, cks2, cpeb1b, crebbpa, csnk1db, dcps, dusp6, dyrk1ab, dyrk1b, e2f1, e2f7, e2f8, egr1, ep300a, epgn, epha5, epha7, f2rl1.2, fbxo33, fgf16, fgf4, gdnfa, glis2b, grin2ca, guca1a, guca1c, h1f0, histh1l, igsf5b, il34, illr3, inavaa, jarid2b, kat6a, lats1, lbh, lpin1, mafk, maml1, …
GO:0033549	MAP kinase phosphatase activity	0.0110125	40	6	dusp1, dusp2, dusp5, dusp6, dusp7, dusp8a
GO:0061515	myeloid cell development	0.0123676	17.9104	12	adnp2a, alas1, epob, il34, jmjd1cb, klf3, klf6a, nfil3, ptenb, sec23b, slc25a37, tbx16
GO:0097549	chromatin organization involved in negative regulation of transcription	0.0129237	19.2982	11	h1f0, h2afx1, hist1h2a1, hist1h2a2, hist1h2a3, histh1l, nrde2, pcgf1, si:dkey-108k21.10, si:dkey-108k21.21, si:dkey-261m9.12
GO:0048518	positive regulation of biological process	0.0150651	6.04215	129	LOC100329520, abrab, arid1aa, axin1, bcl2l16, bcl9, bicral, cacng2b, cacng3a, ccnd2b, cd74b, cd79a, cdc42ep1a, cdc42ep2, cited4a, cks2, cpeb1b, crebbpa, csnk1db, dcps, dusp6, dyrk1ab, dyrk1b, e2f1, e2f7, e2f8, egr1, ep300a, epgn, epha5, epha7, f2rl1.2, fbxo33, fem1a, fgf16, fgf4, gdnfa, glis2b, grin2ca, guca1a, guca1c, h1f0, histh1l, igsf5b, il34, illr3, inavaa, jarid2b, kat6a, lats1, lbh, lpin1,…
GO:0001217	DNA-binding transcription repressor activity	0.0152731	18.9655	11	e2f7, e2f8, erf, erfl3, hic1l, klf3, klf6a, nr1d1, rarab, zbtb2b, zbtb34
GO:0003713	transcription coactivator activity	0.0206401	14.2857	15	bcl9, cited4a, crebbpa, dyrk1ab, dyrk1b, ep300a, kat6a, lpin1, maml1, maml3, net1, pou2af1, ppargc1a, ppargc1b, pprc1
GO:0048646	anatomical structure formation involved in morphogenesis	0.0221669	7.3201	59	adgrb1b, alpk3a, amotl2a, amotl2b, angptl4, axin1, bcl2l10, chd7, cyp26a1, dla, dld, dusp1, dusp2, dusp5, dusp6, dyrk1b, e2f7, e2f8, esrrgb, etv5a, fbxw7, gdnfa, hs6st2, irx7, kat6a, kbtbd8, kcnh1a, kctd10, klf2b, klf6a, lats1, mixl1, nfkb2, nkd1, nkd2b, nrarpb, nrg1, nrp2a, pard6a, per2, plekho1b, plk2b, ptenb, rarab, rcan1a, ripply1, ripply3, slc2a1b, snrkb, spns2, tbx16, tmem184a, toporsa, ved…
GO:0001706	endoderm formation	0.0231233	25	8	dusp1, dusp2, dusp5, dusp6, dyrk1b, mixl1, tbx16, ved
GO:0007389	pattern specification process	0.0260808	7.9646	45	amotl2a, axin1, axin2, bcl2l10, bhlhe40, bhlhe41, chd7, cyp26a1, dla, dld, dusp6, edn1, enc3, ep300a, fgf4, glis2b, gmnn, hoxb6a, ier2a, kat6a, kcnh1a, kctd10, lats1, mixl1, net1, nkd1, ptch1, rarab, rargb, rfx4, ripply1, ripply3, runx2b, skia, skib, slc25a25b, sox21a, tbx16, tcf7l1b, tgif1, tob1a, trib3, ved, zeb2b, znf703
GO:0031399	regulation of protein modification process	0.0275524	8.65385	36	LOC100329520, axin1, ccnd2b, ccne2, ccnjl, ccnl1b, cd74b, cdkn1a, cdkn1bb, cdkn1cb, cks2, epgn, fbxo33, fgf16, fgf4, hhatla, il34, inavaa, jarid2b, jdp2a, jdp2b, ldlrad4a, ldlrad4b, mrnip, n4bp1, nek10, net1, nrg1, si:dkey-112a7.4, si:dkeyp-92c9.2, spred2b, trib1, trib3, vegfaa, vegfbb, znf703
GO:0003002	regionalization	0.0279836	8.96739	33	axin1, axin2, bcl2l10, bhlhe40, bhlhe41, chd7, cyp26a1, dld, dusp6, edn1, glis2b, hoxb6a, kat6a, kcnh1a, lats1, net1, nkd1, ptch1, rarab, rfx4, ripply1, ripply3, runx2b, skia, skib, slc25a25b, sox21a, tbx16, tcf7l1b, tgif1, tob1a, ved, zeb2b
GO:0045944	positive regulation of transcription by RNA polymerase II	0.0310375	8.91892	33	abrab, bcl9, crebbpa, e2f7, e2f8, egr1, ep300a, gdnfa, glis2b, kat6a, lpin1, maml1, maml3, mixl1, mybl1, nr1d1, nr1d2b, nr1d4a, nr1d4b, nr2e3, pou2af1, ppargc1a, ppargc1b, pprc1, raraa, rarab, rargb, rreb1b, si:ch73-138e16.3, tnip2, zgc:112977, znf1035, znf750
GO:0021797	forebrain anterior/posterior pattern specification	0.0381485	100	3	axin1, cyp26a1, tgif1
GO:0031497	chromatin assembly	0.0383632	16	12	h1f0, hist1h2ba, hist2h2l, histh1l, kat6a, nrde2, si:ch211-113a14.22, si:dkey-108k21.10, si:dkey-108k21.11, si:dkey-108k21.21, si:dkey-261m9.12, zgc:112234
GO:0003712	transcription coregulator activity	0.0399817	9.45946	28	bcl9, cited4a, crebbpa, dyrk1ab, dyrk1b, ep300a, jmjd1cb, kat6a, kctd10, ldb1b, lpin1, maml1, maml3, med13a, net1, nr0b1, nrip1a, phf12a, pou2af1, ppargc1a, ppargc1b, pprc1, ripply3, tle2c, tob1a, tob1b, trib3, trim33l
GO:0000079	regulation of cyclin-dependent protein serine/threonine kinase activity	0.0422209	20.4545	9	ccnd2b, ccne2, ccnjl, ccnl1b, cdkn1a, cdkn1bb, cdkn1cb, cks2, si:dkeyp-92c9.2
GO:0016538	cyclin-dependent protein serine/threonine kinase regulator activity	0.0422209	20.4545	9	ccnd2b, ccne2, ccnjl, ccnl1b, cdkn1a, cdkn1bb, cdkn1cb, cks2, si:dkeyp-92c9.2
GO:0007179	transforming growth factor beta receptor signaling pathway	0.0494413	18.1818	10	ldlrad4a, ldlrad4b, rlim, si:dkey-222b8.1, skia, skib, skilb, smad7, tgif1, znf703
Cluster 6
GOID	GOTerm	Corrected Pvalue	% Associated Genes	Nr. Genes	Associated Genes Found
GO:0004175	endopeptidase activity	4.54515e-06	5.64202	29	LOC100004427, agt, c1r, c3a.1, c3a.2, c3a.6, caspa, cfb, cfbl, col28a1b, cst14b.1, ctsba, ctsc, ctsla, htra3a, lxn, prss60.2, si:ch1073-396h14.1, si:ch211-167j6.5, si:dkey-103e21.5, si:dkey-21e2.15, si:dkey-228a15.1, si:dkey-57c15.4, spink2.1, spint1a, tmprss13b, tnfrsf1b, zgc:112038, zgc:92041
GO:0003341	cilium movement	4.76695e-06	15.0685	11	LOC567790, ccdc114, ccdc135, ccdc151, cfap157, cfap53, dnaaf4, dnai2b, rsph9, tacr1a, wdr78
GO:0008233	peptidase activity	6.69616e-06	4.88145	35	LOC100004427, agt, c1r, c3a.1, c3a.2, c3a.6, caspa, cfb, cfbl, col28a1b, cpa1, cst14b.1, ctsa, ctsba, ctsc, ctsla, desi1b, erap1a, erap2, fgl2a, htra3a, lxn, prss60.2, si:ch1073-396h14.1, si:ch211-167j6.5, si:dkey-103e21.5, si:dkey-21e2.15, si:dkey-228a15.1, si:dkey-57c15.4, spink2.1, spint1a, tmprss13b, tnfrsf1b, zgc:112038, zgc:92041
GO:0050776	regulation of immune response	1.17354e-05	9.49367	15	c1r, c3a.1, c3a.2, c3a.6, c5ar1, cfb, cfbl, hcst, il10rb, irak3, mapkapk3, si:zfos-2330d3.1, tlr18, tlr5b, zgc:123297
GO:0002253	activation of immune response	1.53751e-05	13.4146	11	c1r, c3a.1, c3a.2, c3a.6, c5ar1, cfb, cfbl, il10rb, si:zfos-2330d3.1, tlr5b, zgc:123297
GO:0006959	humoral immune response	3.31391e-05	16.3636	9	LOC101883994, c1r, c3a.1, c3a.2, c3a.6, cfb, cfbl, cxcl19, si:zfos-2330d3.1
GO:0051707	response to other organism	4.70129e-05	6.55738	20	LOC101883994, acod1, caspa, cfb, cfbl, cxcl19, gpr84, hck, irak3, mxf, ncf1, pglyrp5, pkz, saa, si:ch73-340m8.2, si:zfos-2330d3.1, tlr18, tlr5b, tnfrsf1b, zgc:171711
GO:0006952	defense response	5.87265e-05	6.21302	21	LOC101883994, acod1, c5ar1, caspa, cfb, cfbl, cxcl19, cybb, hck, irak3, mxf, ncf1, pglyrp5, pkz, saa, si:ch73-340m8.2, si:zfos-2330d3.1, stat4, tlr18, tlr5b, zgc:171711
GO:0035082	axoneme assembly	6.92891e-05	17.7778	8	ccdc114, ccdc151, cfap157, dnaaf1, dnaaf4, dnai2b, rsph9, wdr78
GO:0008236	serine-type peptidase activity	0.00011776	7.40741	16	LOC100004427, agt, c1r, cfb, cfbl, col28a1b, ctsa, htra3a, prss60.2, si:dkey-21e2.15, si:dkey-57c15.4, spink2.1, spint1a, tmprss13b, zgc:112038, zgc:92041
GO:0006956	complement activation	0.000134982	20	7	c1r, c3a.1, c3a.2, c3a.6, cfb, cfbl, si:zfos-2330d3.1
GO:0070286	axonemal dynein complex assembly	0.000225058	24	6	ccdc114, ccdc151, dnaaf1, dnaaf4, dnai2b, wdr78
GO:0098542	defense response to other organism	0.000249108	6.95652	16	acod1, caspa, cfb, cfbl, hck, irak3, mxf, ncf1, pglyrp5, pkz, saa, si:ch73-340m8.2, si:zfos-2330d3.1, tlr18, tlr5b, zgc:171711
GO:0002682	regulation of immune system process	0.000652723	6.13718	17	c1r, c3a.1, c3a.2, c3a.6, c5ar1, cd99, cfb, cfbl, hcst, il10rb, irak3, mapkapk3, si:zfos-2330d3.1, spi1a, tlr18, tlr5b, zgc:123297
GO:0002684	positive regulation of immune system process	0.00135256	7.69231	12	c1r, c3a.1, c3a.2, c3a.6, c5ar1, cd99, cfb, cfbl, il10rb, si:zfos-2330d3.1, tlr5b, zgc:123297
GO:0060285	cilium-dependent cell motility	0.00136427	17.6471	6	ccdc135, cfap157, efhc1, efhc2, rsph9, tacr1a
GO:0036159	inner dynein arm assembly	0.00253158	60	3	ccdc151, dnaaf1, dnaaf4
GO:0052548	regulation of endopeptidase activity	0.00261142	7.14286	12	agt, c3a.1, c3a.2, c3a.6, caspa, col28a1b, cst14b.1, lxn, si:dkey-103e21.5, spink2.1, spint1a, tnfrsf1b
GO:0004866	endopeptidase inhibitor activity	0.00876863	8.03571	9	agt, c3a.1, c3a.2, c3a.6, col28a1b, cst14b.1, lxn, spink2.1, spint1a
GO:0072593	reactive oxygen species metabolic process	0.0102489	12.2449	6	acod1, cybb, ncf1, ncf2, noxo1b, prdx1
GO:0009617	response to bacterium	0.0139827	7.5	9	LOC101883994, acod1, cfb, cfbl, cxcl19, gpr84, pglyrp5, saa, tlr5b
GO:0044782	cilium organization	0.0147566	5.05051	15	catip, ccdc114, ccdc13, ccdc151, cfap126, cfap157, cfap52, cfap53, dnaaf1, dnaaf4, dnai2b, iqub, rsph9, ttc25, wdr78
GO:0002764	immune response-regulating signaling pathway	0.0290087	8.43373	7	c5ar1, il10rb, irak3, mapkapk3, tlr18, tlr5b, zgc:123297
GO:0045087	innate immune response	0.02975	6.17284	10	caspa, cfb, cfbl, hck, irak3, si:ch73-340m8.2, si:zfos-2330d3.1, tlr18, tlr5b, zgc:171711
GO:0070830	bicellular tight junction assembly	0.0376578	11.6279	5	cldn15lb, cldn5b, cldna, cldnf, oclna
GO:0030031	cell projection assembly	0.0382179	4.3956	16	catip, ccdc114, ccdc13, ccdc151, cfap157, cfap52, cfap53, dnaaf1, dnaaf4, dnai2b, fgd4b, iqub, parvg, rsph9, ttc25, wdr78
GO:0002224	toll-like receptor signaling pathway	0.0454939	14.8148	4	irak3, mapkapk3, tlr18, tlr5b
GO:0060294	cilium movement involved in cell motility	0.0454939	14.8148	4	ccdc135, cfap157, rsph9, tacr1a
Cluster 7
GOID	GOTerm	Corrected Pvalue	% Associated Genes	Nr. Genes	Associated Genes Found
GO:0008236	serine-type peptidase activity	2.67965e-07	7.87037	17	dpp7, habp2, prozb, prss59.1, serpinb14, serpinb1l2, serpine2, si:dkey-33c12.11, si:dkey-33m11.8, si:dkey-69o16.5, spink2.3, tmprss15, zgc:112160, zgc:153968, zgc:174193, zgc:92511, zmp:0000001088
GO:0004252	serine-type endopeptidase activity	4.54385e-06	7.38916	15	habp2, prozb, prss59.1, serpinb14, serpinb1l2, serpine2, si:dkey-33c12.11, si:dkey-33m11.8, spink2.3, tmprss15, zgc:112160, zgc:153968, zgc:174193, zgc:92511, zmp:0000001088
GO:2000406	positive regulation of T cell migration	0.000703582	60	3	si:ch211-261n11.7, socs1a, zgc:153759
GO:0071466	cellular response to xenobiotic stimulus	0.00231588	9.21053	7	cyp2aa4, cyp2p10, cyp2p7, cyp2p8, cyp2p9, sult1st2, tcnbb
GO:0050863	regulation of T cell activation	0.0182887	9.61539	5	cd28l, hhla2b.2, mhc2b, si:ch211-261n11.7, zgc:153759
GO:0000302	response to reactive oxygen species	0.0188332	13.3333	4	apoda.2, ccs, si:zfos-80g12.1, sod3b
GO:0072676	lymphocyte migration	0.0196783	12.9032	4	ccl38.1, si:ch211-261n11.7, socs1a, zgc:153759
GO:0016209	antioxidant activity	0.0382508	7.93651	5	ccs, gsto1, gsto2, hbae1.1, sod3b
GO:0009636	response to toxic substance	0.0393939	6.52174	6	ccs, gsto1, gsto2, gstp2, hbae1.1, sod3b
GO:0052548	regulation of endopeptidase activity	0.0491877	4.7619	8	baxb, cst14a.1, serpinb14, serpinb1l2, serpine2, si:ch211-195h23.3, spink2.3, zgc:163030
Cluster 8
GOID	GOTerm	Corrected Pvalue	% Associated Genes	Nr. Genes	Associated Genes Found
GO:0030198	extracellular matrix organization	0.000783318	5.40541	10	adamts17, col10a1b, col11a1b, col15a1b, col28a2a, loxl3b, mmp23ba, mmp23bb, si:dkey-32e6.6, zgc:113232
GO:1901605	alpha-amino acid metabolic process	0.00209348	5.83942	8	agxta, dao.1, ftcd, ido1, mtr, si:ch211-286f9.2, si:ch73-71d17.1, zgc:92040
GO:0009064	glutamine family amino acid metabolic process	0.0254875	7.40741	4	dao.1, ftcd, si:ch73-71d17.1, zgc:92040
GO:1901606	alpha-amino acid catabolic process	0.0406188	4.61538	3	dao.1, ido1, zgc:92040
GO:0008519	ammonium transmembrane transporter activity	0.0019602	30	3	rhcga, rhcgl1, rhd
GO:0006959	humoral immune response	0.0233478	7.27273	4	c1qb, cfd, colec11, leap2
GO:0002460	adaptive immune response based on somatic recombination of immune receptors built from immunoglobulin superfamily domains	0.0269143	11.5385	3	anxa1c, c1qb, loxl3b
GO:0050778	positive regulation of immune response	0.0235153	5.10204	5	anxa1c, c1qb, cfd, colec11, si:dkey-222p3.1
GO:0030217	T cell differentiation	0.0278637	9.67742	3	anxa1c, loxl3b, rag2
GO:0043065	positive regulation of apoptotic process	0.0469631	4.87805	4	anxa1c, caspb, caspbl, cyldb
GO:0009124	nucleoside monophosphate biosynthetic process	0.0371148	6.25	3	adka, dck, tk1
GO:0019205	nucleobase-containing compound kinase activity	0.0107515	10	4	adka, dck, nme2a, tk1
Cluster 9
GOID	GOTerm	Corrected Pvalue	% Associated Genes	Nr. Genes	Associated Genes Found
GO:0004930	G protein-coupled receptor activity	0.016048	11.5282	43	LOC100333270, ackr3a, adgrg6, adra2b, adra2db, adrb2a, agtr1a, agtr1b, aplnrb, avpr1ab, cckar, ccr12a, chrm4a, drd1b, drd2b, fpr1, fzd10, gpr151, gpr17, grm2a, grm2b, htr1aa, htr1b, htr5ab, htr6, kiss1ra, mc1r, mtnr1ab, npy8br, opn7c, opn8b, oprl1, oprm1, or109-11, p2ry2.1, rxfp1, rxfp3.2b, si:ch211-156l18.8, si:dkey-202l22.3, si:dkeyp-118h3.5, sstr5, trhr2, vipr1b
GO:0060284	regulation of cell development	0.0116293	14.6893	26	ascl1a, ascl1b, carm1, csf1rb, dmbx1b, fbxo22, fgf3, helt, her13, her15.1, her4.1, her4.2, her6, her8.2, her8a, her9, hes2.1, hes2.2, hey2, myf5, myf6, myod1, neurod6a, olig2, zfyve27, zic5
GO:0045165	cell fate commitment	1.85037e-05	18.4049	30	atoh1a, bmpr1aa, en1b, en2b, eomesa, fgf3, fgf8b, foxa2, fzd8a, her4.1, hey2, isl1, isl2a, lhx9, mnx2a, neurod2, nkx6.1, nr2f2, olig2, prdm12b, shhb, tbr1b, tbx20, tbx22, tfap2a, wnt1, wnt16, wnt3, wnt8b, wnt9b
GO:0048663	neuron fate commitment	0.0124578	26.8293	11	atoh1a, en1b, fgf3, isl1, isl2a, lhx9, mnx2a, olig2, prdm12b, shhb, tbr1b
GO:0006259	DNA metabolic process	0.00099765	11.7778	53	acd, alkbh1, apc, ddx11, dot1l, ercc4, ercc8, eya3, fance, ints3, lig3, lig4, mcm8, mcm9, mlh3, nabp1a, nsmce1, nucks1b, palb2, paxx, pds5b, polg, polg2, poll, polq, prmt6, prmt7, rad51c, rad9a, rag1, rfwd3, rif1, rmi1, smug1, ssrp1a, ssrp1b, stn1, tatdn1, tcf7, tdg.1, tigarb, tinf2, top1l, top2b, top3b, uhrf1, usp1, uvssa, wdr48a, wrnip1, xrcc3, zgc:110224, zgc:113436
GO:0006281	DNA repair	0.0244756	11.875	38	alkbh1, ddx11, dot1l, ercc4, ercc8, eya3, fance, ints3, lig3, lig4, mcm8, mcm9, mlh3, nabp1a, nsmce1, nucks1b, palb2, paxx, pds5b, polg2, poll, polq, prmt6, rad51c, rad9a, rfwd3, rmi1, smug1, ssrp1a, ssrp1b, tdg.1, tigarb, usp1, uvssa, wdr48a, wrnip1, xrcc3, zgc:110224
GO:0043414	macromolecule methylation	0.000231774	16.4835	30	apc, carm1, dimt1l, dot1l, ehmt2, fam173b, fdxacb1, lcmt2, mettl22, mrm2, nsun4, pknox1.1, prdm12b, prmt2, prmt6, prmt7, prmt8b, rnmt, setmar, si:ch211-225b11.4, si:ch73-206d17.1, si:dkey-15f17.8, thumpd2, trmt12, trmt2b, trmt5, trmt9b, uhrf1, wdr5, wdr6
GO:0001510	RNA methylation	0.0249462	20.5882	14	dimt1l, fdxacb1, lcmt2, mrm2, nsun4, rnmt, si:ch211-225b11.4, si:ch73-206d17.1, thumpd2, trmt12, trmt2b, trmt5, trmt9b, wdr6
GO:0009451	RNA modification	0.00873491	16.4179	22	adarb1a, alkbh1, ctu1, dimt1l, dkc1, fdxacb1, lcmt2, mrm2, mtfmt, nsun4, pus7l, rnmt, rpusd2, si:ch211-225b11.4, si:ch73-206d17.1, thumpd2, trmt12, trmt2b, trmt5, trmt9b, trub1, wdr6
GO:0043282	pharyngeal muscle development	0.0384796	80	4	myf5, myod1, six1a, six1b
GO:0002074	extraocular skeletal muscle development	0.00826648	100	4	myf5, myod1, six1a, six1b
GO:0048742	regulation of skeletal muscle fiber development	0.00926096	71.4286	5	carm1, fbxo22, myf5, myf6, myod1
GO:0048880	sensory system development	2.0351e-05	12.0658	66	ackr3a, adarb1a, adgrg6, anos1a, apc, atoh1a, cdh6, crx, cyp1b1, dixdc1a, dlx2a, dmbx1b, dzank1, egr2b, ehmt2, fgf3, foxd3, foxl1, fzd8a, her15.1, hmx1, hmx2, hmx3a, irx1a, irx2a, irx4a, lbx2, llgl1, lmo4a, mab21l2, med24, med29, meis3, myf5, myod1, ndp, neurod2, ntrk2b, pde6b, pde6d, pitx2, poc5, ptf1a, rp1, sco2, sfrp1a, sfrp5, six1a, six1b, six3a, six3b, sox11a, sufu, tatdn1, tfap2a, top2b, ts…
GO:0007423	sensory organ development	0.00189291	10.7084	65	adgrg6, anos1a, apc, ascl1a, ascl1b, atoh1a, cdh6, crx, cyp1b1, dixdc1a, dlx2a, dmbx1b, dzank1, ehmt2, fgf3, foxl1, fzd8a, her15.1, hmx1, hmx2, hmx3a, irx1a, irx2a, irx4a, lbx2, llgl1, lmo4a, mab21l2, med24, med29, meis3, myf5, myod1, ndp, neurod2, pacsin1b, pde6b, pde6d, pitx2, poc5, pou4f3, ptf1a, rp1, sco2, sfrp1a, sfrp5, six1a, six1b, six3a, six3b, sox11a, sufu, tatdn1, tfap2a, top2b, tspan12…
GO:0090596	sensory organ morphogenesis	0.0196517	12.4113	35	adgrg6, apc, ascl1a, cdh6, crx, dzank1, ehmt2, fgf3, fzd8a, hmx1, hmx2, hmx3a, irx1a, irx2a, mab21l2, med24, med29, neurod2, pacsin1b, pitx2, poc5, sfrp1a, sfrp5, six3b, sox11a, tatdn1, tfap2a, top2b, tspan12, tubgcp4, vax1, wnt8b, zic1, zic2a, znf644a
GO:0001654	eye development	0.000269755	12.1896	54	apc, cdh6, crx, cyp1b1, dixdc1a, dlx2a, dmbx1b, dzank1, ehmt2, fgf3, foxl1, fzd8a, her15.1, hmx1, irx1a, irx2a, llgl1, lmo4a, mab21l2, med24, med29, meis3, myf5, myod1, ndp, neurod2, pde6b, pde6d, pitx2, poc5, ptf1a, rp1, sco2, sfrp1a, sfrp5, six1a, six1b, six3a, six3b, sox11a, sufu, tatdn1, tfap2a, top2b, tspan12, tubgcp4, uhrf1, vax1, vps45, vsx2, wnt8b, zic1, zic2a, znf644a
GO:0048592	eye morphogenesis	0.00990122	14.0097	29	apc, cdh6, crx, dzank1, ehmt2, fgf3, fzd8a, hmx1, irx1a, irx2a, mab21l2, med24, med29, neurod2, pitx2, poc5, sfrp1a, sfrp5, six3b, sox11a, tatdn1, top2b, tspan12, tubgcp4, vax1, wnt8b, zic1, zic2a, znf644a
GO:0060041	retina development in camera-type eye	0.0186026	13.3333	30	apc, cdh6, dlx2a, dmbx1b, ehmt2, fgf3, hmx1, irx1a, irx2a, llgl1, mab21l2, med24, ndp, neurod2, pde6b, ptf1a, rp1, sfrp1a, sfrp5, sox11a, tatdn1, tfap2a, top2b, tspan12, tubgcp4, vax1, vsx2, zic1, zic2a, znf644a
GO:0031076	embryonic camera-type eye development	0.0220324	23.5294	12	fzd8a, irx1a, lmo4a, mab21l2, neurod2, pitx2, sfrp1a, sfrp5, six3b, sox11a, vax1, wnt8b
GO:0043010	camera-type eye development	0.00644189	11.8598	44	apc, cdh6, dixdc1a, dlx2a, dmbx1b, ehmt2, fgf3, foxl1, fzd8a, hmx1, irx1a, irx2a, llgl1, lmo4a, mab21l2, med24, myf5, myod1, ndp, neurod2, pde6b, pitx2, ptf1a, rp1, sfrp1a, sfrp5, six1a, six1b, six3b, sox11a, sufu, tatdn1, tfap2a, top2b, tspan12, tubgcp4, uhrf1, vax1, vps45, vsx2, wnt8b, zic1, zic2a, znf644a
GO:0048593	camera-type eye morphogenesis	0.0377351	14.2857	24	cdh6, ehmt2, fgf3, fzd8a, hmx1, irx1a, irx2a, mab21l2, med24, neurod2, pitx2, sfrp1a, sfrp5, six3b, sox11a, tatdn1, top2b, tspan12, tubgcp4, vax1, wnt8b, zic1, zic2a, znf644a
GO:0030154	cell differentiation	0.000817722	8.25853	184	LOC101885998, acd, ackr3a, adarb1a, adgrg6, alkal2b, anos1a, apc, aplnrb, arnt2, ascl1a, ascl1b, atoh1a, atoh1c, atxn10, bhlha15, bhlhe22, bhlhe23, bmp3, bmpr1aa, brf1b, btbd3b, carm1, cln3, crx, csf1rb, diras1b, dlx2a, dmbx1b, dmrt2b, dzank1, egr2b, ehmt2, en1b, en2b, eomesa, eya3, fbxo22, fgf22, fgf3, fgf8b, fkrp, foxa, foxa2, foxb1a, foxb2, foxd2, foxd3, foxe1, foxl1, foxl2a, fzd8a, gmcl1, gpm…
GO:0007399	nervous system development	2.71442e-06	9.4176	152	LOC101885998, acd, adarb1a, adgrg6, anos1a, apc, arhgef19, arnt2, ascl1a, ascl1b, atoh1a, atoh1c, atxn10, bhlha15, bhlhe22, bhlhe23, brf1b, bsx, btbd3b, cenpf, cln3, creb1a, crx, diras1b, dixdc1a, dlx2a, dmbx1b, dpf3, dvl1b, dzank1, egr2b, ehmt2, en1b, en2b, fgf22, fgf3, fgf8b, foxa2, foxb1a, foxd3, foxl1, fzd8a, gfra1b, gpm6ba, grip1, hdc, helt, her13, her15.1, her4.1, her4.2, her6, her8.2, her8…
GO:0007417	central nervous system development	1.74553e-07	12.4031	80	acd, anos1a, apc, arnt2, ascl1a, ascl1b, atoh1c, brf1b, bsx, cenpf, creb1a, dixdc1a, dmbx1b, egr2b, en2b, fgf22, fgf3, fgf8b, foxa2, foxb1a, foxl1, fzd8a, hdc, her15.1, her6, igf2a, irx1a, irx1b, isl1, lhx6, lhx8a, lhx9, lmo4a, lzic, meis3, mnx2a, neurod2, nkx2.1, nkx2.4a, nkx2.4b, nkx6.1, nr4a2a, olig2, otpb, phf8, pitx2, pknox1.1, pou3f1, pou3f2b, pou3f3b, pou4f2, pou4f3, prdm12b, prmt8b, ptf1a…
GO:0022008	neurogenesis	0.000250907	9.71055	104	LOC101885998, acd, adgrg6, anos1a, apc, arnt2, ascl1a, ascl1b, atoh1a, atoh1c, atxn10, bhlha15, bhlhe22, bhlhe23, btbd3b, cln3, crx, diras1b, dlx2a, dmbx1b, dzank1, egr2b, ehmt2, en1b, en2b, fgf3, fgf8b, foxa2, foxb1a, foxd3, fzd8a, gpm6ba, grip1, hdc, helt, her13, her15.1, her4.1, her4.2, her6, her8.2, her8a, her9, hes2.1, hes2.2, hey2, hmx1, irx1a, irx1b, irx2a, irx4a, isl1, isl2a, lhx6, lhx8a,…
GO:0007420	brain development	2.51759e-09	14.7903	67	anos1a, apc, arnt2, ascl1a, ascl1b, atoh1c, brf1b, bsx, cenpf, creb1a, dixdc1a, dmbx1b, egr2b, en2b, fgf22, fgf3, fgf8b, foxb1a, foxl1, fzd8a, hdc, her15.1, her6, igf2a, irx1b, lhx6, lhx8a, lhx9, lmo4a, meis3, neurod2, nkx2.1, nkx2.4a, nkx2.4b, nr4a2a, olig2, otpb, phf8, pitx2, pknox1.1, pou3f1, pou3f2b, pou3f3b, pou4f2, pou4f3, prmt8b, ptf1a, rbfox1, sfrp5, shhb, six1a, six1b, six3a, six3b, sox1…
GO:0030900	forebrain development	5.68157e-09	23.8806	32	anos1a, arnt2, ascl1a, bsx, dixdc1a, fgf3, foxb1a, fzd8a, her6, igf2a, lhx6, lhx8a, lhx9, lmo4a, neurod2, nkx2.1, nkx2.4a, nkx2.4b, nr4a2a, otpb, pitx2, rbfox1, sfrp5, shhb, six1a, six1b, sox14, tbr1b, wnt3, wnt8b, zic1, zic2a
GO:0048699	generation of neurons	0.000222556	9.909	98	LOC101885998, anos1a, apc, arnt2, ascl1a, ascl1b, atoh1a, atoh1c, atxn10, bhlha15, bhlhe22, bhlhe23, btbd3b, cln3, crx, diras1b, dlx2a, dmbx1b, dzank1, ehmt2, en1b, en2b, fgf3, fgf8b, foxb1a, fzd8a, gpm6ba, grip1, hdc, helt, her13, her15.1, her4.1, her4.2, her6, her8.2, her8a, her9, hes2.1, hes2.2, hey2, hmx1, irx1a, irx1b, irx2a, irx4a, isl1, isl2a, lhx6, lhx8a, lhx9, map4l, med24, med29, mnx2a,…
GO:0021536	diencephalon development	9.9394e-06	25.974	20	arnt2, ascl1a, bsx, fgf3, foxb1a, her6, lhx9, neurod2, nkx2.1, nkx2.4a, nkx2.4b, otpb, pitx2, rbfox1, six1a, six1b, sox14, wnt3, wnt8b, zic2a
GO:0030182	neuron differentiation	0.00834068	9.40541	87	LOC101885998, anos1a, apc, arnt2, ascl1a, ascl1b, atoh1a, atoh1c, atxn10, bhlha15, bhlhe22, bhlhe23, btbd3b, cln3, crx, diras1b, dlx2a, dzank1, ehmt2, en1b, en2b, fgf3, fgf8b, foxb1a, fzd8a, gpm6ba, grip1, hdc, her4.1, her4.2, her6, her8a, hmx1, irx1a, irx1b, irx2a, irx4a, isl1, isl2a, lhx6, lhx8a, lhx9, map4l, med24, med29, mnx2a, nepro, neurod2, neurod6a, nipa1, nkx6.1, nr4a2a, nrn1la, ntrk2b, …
GO:0021854	hypothalamus development	2.56979e-05	45.8333	11	arnt2, fgf3, foxb1a, neurod2, nkx2.1, nkx2.4a, nkx2.4b, otpb, rbfox1, sox14, wnt8b
GO:0000981	DNA-binding transcription factor activity, RNA polymerase II-specific	2.72509e-30	14.9632	183	LOC108182686, arnt2, ascl1a, ascl1b, atmin, atoh1a, atoh1c, barhl1a, barx2, bhlha15, bhlha9, bhlhe22, bhlhe23, bsx, carf, creb1a, creb3l3a, crx, csrnp2, deaf1, dlx2a, dmbx1b, dmrt2b, e4f1, egr2b, en1b, en2b, eomesa, foxa, foxa2, foxb1a, foxb2, foxd2, foxd3, foxe1, foxl1, foxl2a, helt, her13, her15.1, her4.1, her4.2, her6, her8.2, her8a, her9, hes2.1, hes2.2, hey2, hic1, hmx1, hmx2, hmx3a, hmx4, h…
GO:0019222	regulation of metabolic process	3.54376e-15	8.99598	336	LOC108182686, acd, actr5, ago4, alkal2b, ankra2, anos1a, apc, aplnrb, arih1l, arnt2, ascl1a, ascl1b, asip1, atmin, atoh1a, atoh1c, atxn7l3, bag5, barhl1a, barx2, bhlha15, bhlha9, bhlhe22, bhlhe23, bicra, bmp3, bora, bsx, c1d, carf, carm1, ccnd2a, ccnf, cdk14, cnot7, cpt1aa, creb1a, creb3l3a, crx, csf1rb, csrnp2, ctbp1, ddr2a, ddx11, deaf1, dlx2a, dmbx1b, dmrt2b, dot1l, dpf3, drosha, e4f1, edc4, e…
GO:0050794	regulation of cellular process	0.0104854	6.8141	493	LOC100333270, LOC101885998, LOC108182686, LOC797032, acd, ackr3a, actr5, adgrg6, adra2b, adra2db, adrb2a, ago4, agtr1a, agtr1b, alkal2b, anapc4, anos1a, apc, apcdd1l, aplnrb, arfip2a, arhgap10, arhgap22, arhgef19, arhgef7a, arih1l, arnt2, asb6, asb8, ascl1a, ascl1b, asip1, atmin, atoh1a, atoh1c, atxn7l3, avpr1ab, bag5, barhl1a, barx2, becn1, bhlha15, bhlha9, bhlhe22, bhlhe23, bicra, bmp3, bmpr1aa…
GO:0006725	cellular aromatic compound metabolic process	6.72445e-27	9.79266	392	LOC108182686, acd, acss2, actr5, adarb1a, alkbh1, apc, arnt2, ascl1a, ascl1b, asip1, atmin, atoh1a, atoh1c, atxn7l3, barhl1a, barx2, bhlha15, bhlha9, bhlhe22, bhlhe23, bicra, brf1b, bsx, c1d, carf, carm1, cdk14, cnot7, creb1a, creb3l3a, crx, csrnp2, cstf1, ctbp1, ctu1, ddx11, ddx20, deaf1, dguok, dimt1l, dis3, dkc1, dlx2a, dmbx1b, dmrt2b, dot1l, dpf3, drosha, dtd2, e4f1, edc4, egr2b, en1b, en2b, …
GO:0034641	cellular nitrogen compound metabolic process	5.62185e-20	9.01124	401	LOC108182686, acd, acss2, actr5, adarb1a, ago4, alkbh1, apc, arnt2, ascl1a, ascl1b, atmin, atoh1a, atoh1c, atxn7l3, barhl1a, barx2, bhlha15, bhlha9, bhlhe22, bhlhe23, bicra, brf1b, bsx, c1d, carf, carm1, cdk14, cmasa, cnot7, cpt1aa, creb1a, creb3l3a, crx, csrnp2, cstf1, ctbp1, ctu1, ddx11, ddx20, deaf1, dguok, dimt1l, dis3, dkc1, dlx2a, dmbx1b, dmrt2b, dot1l, dpf3, drosha, dtd2, e4f1, edc4, egr2b…
GO:0043170	macromolecule metabolic process	5.06153e-13	7.65379	535	LOC100001991, LOC108182686, abhd10a, acd, actr5, adarb1a, ago4, alg1, alg10, alkal2b, alkbh1, anapc4, ankra2, anos1a, apc, aplnrb, arih1l, arnt2, asb6, asb8, ascl1a, ascl1b, atmin, atoh1a, atoh1c, atxn7l3, b3gat3, b4galt7, bag5, barhl1a, barx2, baz1b, bhlha15, bhlha9, bhlhe22, bhlhe23, bicra, bmp3, bmpr1aa, bora, brf1b, bsx, c1d, cacng7a, cacng8a, camk4, camkvl, carf, carm1, ccnd2a, ccnf, cdk11b,…
GO:0044249	cellular biosynthetic process	6.11908e-12	8.55913	338	LOC108182686, acd, acsf3, acss2, actr5, ago4, alg1, alg10, apc, arnt2, ascl1a, ascl1b, asip1, atmin, atoh1a, atoh1c, atxn7l3, b3gat3, b4galt7, barhl1a, barx2, bhlha15, bhlha9, bhlhe22, bhlhe23, bicra, brf1b, bsx, carf, carm1, cdk14, chst10, cnot7, coq6, creb1a, creb3l3a, crx, csgalnact2, csrnp2, ctbp1, cyp7a1, ddx11, deaf1, dguok, dlx2a, dmbx1b, dmrt2b, dolk, dot1l, dpf3, dpy19l3, e4f1, egr2b, ei…
GO:0046483	heterocycle metabolic process	1.4835e-27	9.85915	392	LOC108182686, acd, acss2, actr5, adarb1a, alkbh1, apc, arnt2, ascl1a, ascl1b, atmin, atoh1a, atoh1c, atxn7l3, barhl1a, barx2, bhlha15, bhlha9, bhlhe22, bhlhe23, bicra, brf1b, bsx, c1d, carf, carm1, cdk14, cnot7, creb1a, creb3l3a, crx, csrnp2, cstf1, ctbp1, ctu1, ddx11, ddx20, deaf1, dguok, dimt1l, dis3, dkc1, dlx2a, dmbx1b, dmrt2b, dot1l, dpf3, drosha, dtd2, e4f1, edc4, egr2b, en1b, en2b, entpd2a…
GO:1901360	organic cyclic compound metabolic process	3.61215e-26	9.66878	397	LOC108182686, acd, acss2, actr5, adarb1a, alkbh1, apc, arnt2, ascl1a, ascl1b, asip1, atmin, atoh1a, atoh1c, atxn7l3, barhl1a, barx2, bhlha15, bhlha9, bhlhe22, bhlhe23, bicra, brf1b, bsx, c1d, carf, carm1, cdk14, cnot7, creb1a, creb3l3a, crx, csrnp2, cstf1, ctbp1, ctu1, cyp1b1, cyp7a1, cyp8b1, ddx11, ddx20, deaf1, dguok, dimt1l, dis3, dkc1, dlx2a, dmbx1b, dmrt2b, dot1l, dpf3, drosha, dtd2, e4f1, e…
GO:1901576	organic substance biosynthetic process	1.29144e-11	8.49527	341	LOC108182686, acd, acsf3, acss2, actr5, ago4, alg1, alg10, apc, arnt2, ascl1a, ascl1b, asip1, atmin, atoh1a, atoh1c, atxn7l3, b3gat3, b4galt7, barhl1a, barx2, bhlha15, bhlha9, bhlhe22, bhlhe23, bicra, brf1b, bsx, carf, carm1, cdk14, chst10, cnot7, coq6, creb1a, creb3l3a, crx, csgalnact2, csrnp2, ctbp1, cyp7a1, ddx11, deaf1, dguok, dlx2a, dmbx1b, dmrt2b, dolk, dot1l, dpf3, dpy19l3, e4f1, egr2b, ei…
GO:0006139	nucleobase-containing compound metabolic process	4.94033e-28	9.96139	387	LOC108182686, acd, acss2, actr5, adarb1a, alkbh1, apc, arnt2, ascl1a, ascl1b, atmin, atoh1a, atoh1c, atxn7l3, barhl1a, barx2, bhlha15, bhlha9, bhlhe22, bhlhe23, bicra, brf1b, bsx, c1d, carf, carm1, cdk14, cnot7, creb1a, creb3l3a, crx, csrnp2, cstf1, ctbp1, ctu1, ddx11, ddx20, deaf1, dguok, dimt1l, dis3, dkc1, dlx2a, dmbx1b, dmrt2b, dot1l, dpf3, drosha, dtd2, e4f1, edc4, egr2b, en1b, en2b, entpd2a…
GO:0031323	regulation of cellular metabolic process	8.97748e-15	9.10132	318	LOC108182686, acd, actr5, ago4, alkal2b, apc, aplnrb, arih1l, arnt2, ascl1a, ascl1b, asip1, atmin, atoh1a, atoh1c, atxn7l3, bag5, barhl1a, barx2, bhlha15, bhlha9, bhlhe22, bhlhe23, bicra, bmp3, bora, bsx, carf, carm1, ccnd2a, ccnf, cdk14, cnot7, cpt1aa, creb1a, creb3l3a, crx, csf1rb, csrnp2, ctbp1, ddr2a, ddx11, deaf1, dlx2a, dmbx1b, dmrt2b, dot1l, dpf3, e4f1, egr2b, ehmt2, eif4g3b, en1b, en2b, e…
GO:0044260	cellular macromolecule metabolic process	4.48755e-16	8.12626	484	LOC108182686, abhd10a, acd, actr5, ago4, alg1, alg10, alkal2b, alkbh1, anapc4, apc, aplnrb, arih1l, arnt2, asb6, asb8, ascl1a, ascl1b, atmin, atoh1a, atoh1c, atxn7l3, b3gat3, b4galt7, bag5, barhl1a, barx2, baz1b, bhlha15, bhlha9, bhlhe22, bhlhe23, bicra, bmp3, bmpr1aa, bora, brf1b, bsx, cacng7a, cacng8a, camk4, camkvl, carf, carm1, ccnd2a, ccnf, cdk11b, cdk14, cdk4, chst10, cnot7, creb1a, creb3l3…
GO:0051171	regulation of nitrogen compound metabolic process	1.33364e-16	9.43109	310	LOC108182686, acd, actr5, ago4, alkal2b, anos1a, apc, aplnrb, arih1l, arnt2, ascl1a, ascl1b, atmin, atoh1a, atoh1c, atxn7l3, bag5, barhl1a, barx2, bhlha15, bhlha9, bhlhe22, bhlhe23, bicra, bmp3, bora, bsx, carf, carm1, ccnd2a, ccnf, cdk14, cnot7, creb1a, creb3l3a, crx, csrnp2, ctbp1, ddx11, deaf1, dlx2a, dmbx1b, dmrt2b, dot1l, dpf3, e4f1, egr2b, ehmt2, eif4g3b, en1b, en2b, eomesa, ercc8, eya3, fa…
GO:0060255	regulation of macromolecule metabolic process	2.05569e-16	9.28489	322	LOC108182686, acd, actr5, ago4, alkal2b, ankra2, anos1a, apc, aplnrb, arih1l, arnt2, ascl1a, ascl1b, atmin, atoh1a, atoh1c, atxn7l3, bag5, barhl1a, barx2, bhlha15, bhlha9, bhlhe22, bhlhe23, bicra, bmp3, bora, bsx, c1d, carf, carm1, ccnd2a, ccnf, cdk14, cnot7, creb1a, creb3l3a, crx, csrnp2, ctbp1, ddx11, deaf1, dlx2a, dmbx1b, dmrt2b, dot1l, dpf3, drosha, e4f1, edc4, egr2b, ehmt2, eif4g3b, en1b, en…
GO:0080090	regulation of primary metabolic process	4.3347e-17	9.43565	316	LOC108182686, acd, actr5, ago4, alkal2b, anos1a, apc, aplnrb, arih1l, arnt2, ascl1a, ascl1b, atmin, atoh1a, atoh1c, atxn7l3, bag5, barhl1a, barx2, bhlha15, bhlha9, bhlhe22, bhlhe23, bicra, bmp3, bora, bsx, carf, carm1, ccnd2a, ccnf, cdk14, cnot7, cpt1aa, creb1a, creb3l3a, crx, csrnp2, ctbp1, ddx11, deaf1, dlx2a, dmbx1b, dmrt2b, dot1l, dpf3, e4f1, egr2b, ehmt2, eif4g3b, en1b, en2b, eomesa, ercc8, …
GO:0010467	gene expression	2.06558e-19	9.43036	346	LOC108182686, actr5, adarb1a, ago4, ankra2, arnt2, ascl1a, ascl1b, atmin, atoh1a, atoh1c, atxn7l3, barhl1a, barx2, bhlha15, bhlha9, bhlhe22, bhlhe23, bicra, brf1b, bsx, c1d, carf, carm1, cdk14, chchd4a, cnot7, creb1a, creb3l3a, crx, csrnp2, cstf1, ctbp1, ctu1, ddx11, ddx20, deaf1, dimt1l, dkc1, dlx2a, dmbx1b, dmrt2b, dot1l, dpf3, drosha, e4f1, edc4, egr2b, eif4g3b, en1b, en2b, eomesa, fastkd3, fb…
GO:0018130	heterocycle biosynthetic process	5.8537e-21	10.44	280	LOC108182686, acd, acss2, actr5, arnt2, ascl1a, ascl1b, atmin, atoh1a, atoh1c, atxn7l3, barhl1a, barx2, bhlha15, bhlha9, bhlhe22, bhlhe23, bicra, brf1b, bsx, carf, carm1, cdk14, creb1a, creb3l3a, crx, csrnp2, ctbp1, ddx11, deaf1, dguok, dlx2a, dmbx1b, dmrt2b, dot1l, dpf3, e4f1, egr2b, en1b, en2b, eomesa, fam173b, fbxl6, foxa, foxa2, foxb1a, foxb2, foxd2, foxd3, foxe1, foxl1, foxl2a, fxn, hcfc2, h…
GO:0019438	aromatic compound biosynthetic process	4.91058e-21	10.4517	280	LOC108182686, acd, acss2, actr5, arnt2, ascl1a, ascl1b, asip1, atmin, atoh1a, atoh1c, atxn7l3, barhl1a, barx2, bhlha15, bhlha9, bhlhe22, bhlhe23, bicra, brf1b, bsx, carf, carm1, cdk14, creb1a, creb3l3a, crx, csrnp2, ctbp1, ddx11, deaf1, dguok, dlx2a, dmbx1b, dmrt2b, dot1l, dpf3, e4f1, egr2b, en1b, en2b, eomesa, fam173b, fbxl6, foxa, foxa2, foxb1a, foxb2, foxd2, foxd3, foxe1, foxl1, foxl2a, fxn, h…
GO:0044271	cellular nitrogen compound biosynthetic process	6.65408e-14	9.22591	292	LOC108182686, acd, acss2, actr5, ago4, arnt2, ascl1a, ascl1b, atmin, atoh1a, atoh1c, atxn7l3, barhl1a, barx2, bhlha15, bhlha9, bhlhe22, bhlhe23, bicra, brf1b, bsx, carf, carm1, cdk14, cnot7, creb1a, creb3l3a, crx, csrnp2, ctbp1, ddx11, deaf1, dguok, dlx2a, dmbx1b, dmrt2b, dot1l, dpf3, e4f1, egr2b, eif4g3b, en1b, en2b, eomesa, fam173b, fbxl6, foxa, foxa2, foxb1a, foxb2, foxd2, foxd3, foxe1, foxl1,…
GO:1901362	organic cyclic compound biosynthetic process	1.67019e-20	10.3123	284	LOC108182686, acd, acss2, actr5, arnt2, ascl1a, ascl1b, asip1, atmin, atoh1a, atoh1c, atxn7l3, barhl1a, barx2, bhlha15, bhlha9, bhlhe22, bhlhe23, bicra, brf1b, bsx, carf, carm1, cdk14, creb1a, creb3l3a, crx, csrnp2, ctbp1, cyp7a1, ddx11, deaf1, dguok, dlx2a, dmbx1b, dmrt2b, dot1l, dpf3, e4f1, egr2b, en1b, en2b, eomesa, fam173b, fbxl6, foxa, foxa2, foxb1a, foxb2, foxd2, foxd3, foxe1, foxl1, foxl2a…
GO:0010468	regulation of gene expression	5.75772e-20	10.2034	286	LOC108182686, actr5, ago4, ankra2, arnt2, ascl1a, ascl1b, atmin, atoh1a, atoh1c, atxn7l3, barhl1a, barx2, bhlha15, bhlha9, bhlhe22, bhlhe23, bicra, bsx, c1d, carf, carm1, cdk14, cnot7, creb1a, creb3l3a, crx, csrnp2, ctbp1, ddx11, deaf1, dlx2a, dmbx1b, dmrt2b, dot1l, dpf3, drosha, e4f1, edc4, egr2b, eif4g3b, en1b, en2b, eomesa, fastkd3, fbxl6, fgf22, fgf3, fgf8b, foxa, foxa2, foxb1a, foxb2, foxd2,…
GO:0019219	regulation of nucleobase-containing compound metabolic process	2.26486e-23	10.9076	274	LOC108182686, acd, actr5, apc, arnt2, ascl1a, ascl1b, atmin, atoh1a, atoh1c, atxn7l3, barhl1a, barx2, bhlha15, bhlha9, bhlhe22, bhlhe23, bicra, bsx, carf, carm1, cdk14, cnot7, creb1a, creb3l3a, crx, csrnp2, ctbp1, ddx11, deaf1, dlx2a, dmbx1b, dmrt2b, dot1l, dpf3, e4f1, egr2b, en1b, en2b, eomesa, ercc8, eya3, fam173b, fastkd3, fbxl6, foxa, foxa2, foxb1a, foxb2, foxd2, foxd3, foxe1, foxl1, foxl2a, …
GO:0031326	regulation of cellular biosynthetic process	3.06677e-20	10.4814	270	LOC108182686, acd, actr5, ago4, apc, arnt2, ascl1a, ascl1b, asip1, atmin, atoh1a, atoh1c, atxn7l3, barhl1a, barx2, bhlha15, bhlha9, bhlhe22, bhlhe23, bicra, bsx, carf, carm1, cdk14, cnot7, creb1a, creb3l3a, crx, csrnp2, ctbp1, ddx11, deaf1, dlx2a, dmbx1b, dmrt2b, dot1l, dpf3, e4f1, egr2b, eif4g3b, en1b, en2b, eomesa, fam173b, fbxl6, fkrp, foxa, foxa2, foxb1a, foxb2, foxd2, foxd3, foxe1, foxl1, fo…
GO:0034645	cellular macromolecule biosynthetic process	3.08802e-16	9.4114	307	LOC108182686, acd, actr5, ago4, alg1, alg10, arnt2, ascl1a, ascl1b, atmin, atoh1a, atoh1c, atxn7l3, b3gat3, b4galt7, barhl1a, barx2, bhlha15, bhlha9, bhlhe22, bhlhe23, bicra, brf1b, bsx, carf, carm1, cdk14, chst10, cnot7, creb1a, creb3l3a, crx, csgalnact2, csrnp2, ctbp1, ddx11, deaf1, dlx2a, dmbx1b, dmrt2b, dot1l, dpf3, dpy19l3, e4f1, egr2b, eif4g3b, en1b, en2b, eomesa, fbxl6, fkrp, foxa, foxa2, …
GO:0034654	nucleobase-containing compound biosynthetic process	3.36162e-21	10.5384	276	LOC108182686, acd, acss2, actr5, arnt2, ascl1a, ascl1b, atmin, atoh1a, atoh1c, atxn7l3, barhl1a, barx2, bhlha15, bhlha9, bhlhe22, bhlhe23, bicra, brf1b, bsx, carf, carm1, cdk14, creb1a, creb3l3a, crx, csrnp2, ctbp1, ddx11, deaf1, dguok, dlx2a, dmbx1b, dmrt2b, dot1l, dpf3, e4f1, egr2b, en1b, en2b, eomesa, fam173b, fbxl6, foxa, foxa2, foxb1a, foxb2, foxd2, foxd3, foxe1, foxl1, foxl2a, hcfc2, helt, …
GO:0090304	nucleic acid metabolic process	2.14392e-32	10.6121	371	LOC108182686, acd, actr5, adarb1a, alkbh1, apc, arnt2, ascl1a, ascl1b, atmin, atoh1a, atoh1c, atxn7l3, barhl1a, barx2, bhlha15, bhlha9, bhlhe22, bhlhe23, bicra, brf1b, bsx, c1d, carf, carm1, cdk14, cnot7, creb1a, creb3l3a, crx, csrnp2, cstf1, ctbp1, ctu1, ddx11, ddx20, deaf1, dimt1l, dis3, dkc1, dlx2a, dmbx1b, dmrt2b, dot1l, dpf3, drosha, dtd2, e4f1, edc4, egr2b, en1b, en2b, eomesa, ercc4, ercc8,…
GO:0016070	RNA metabolic process	1.0654e-24	10.3382	324	LOC108182686, actr5, adarb1a, alkbh1, arnt2, ascl1a, ascl1b, atmin, atoh1a, atoh1c, atxn7l3, barhl1a, barx2, bhlha15, bhlha9, bhlhe22, bhlhe23, bicra, brf1b, bsx, c1d, carf, carm1, cdk14, cnot7, creb1a, creb3l3a, crx, csrnp2, cstf1, ctbp1, ctu1, ddx11, ddx20, deaf1, dimt1l, dis3, dkc1, dlx2a, dmbx1b, dmrt2b, dot1l, dpf3, drosha, dtd2, e4f1, edc4, egr2b, en1b, en2b, eomesa, fastkd3, fbxl6, fdxacb1…
GO:0051252	regulation of RNA metabolic process	2.28161e-22	10.9053	265	LOC108182686, actr5, arnt2, ascl1a, ascl1b, atmin, atoh1a, atoh1c, atxn7l3, barhl1a, barx2, bhlha15, bhlha9, bhlhe22, bhlhe23, bicra, bsx, carf, carm1, cdk14, cnot7, creb1a, creb3l3a, crx, csrnp2, ctbp1, ddx11, deaf1, dlx2a, dmbx1b, dmrt2b, dot1l, dpf3, e4f1, egr2b, en1b, en2b, eomesa, fastkd3, fbxl6, foxa, foxa2, foxb1a, foxb2, foxd2, foxd3, foxe1, foxl1, foxl2a, hcfc2, helt, her13, her15.1, her…
GO:2000112	regulation of cellular macromolecule biosynthetic process	5.35146e-20	10.5055	266	LOC108182686, acd, actr5, ago4, arnt2, ascl1a, ascl1b, atmin, atoh1a, atoh1c, atxn7l3, barhl1a, barx2, bhlha15, bhlha9, bhlhe22, bhlhe23, bicra, bsx, carf, carm1, cdk14, cnot7, creb1a, creb3l3a, crx, csrnp2, ctbp1, ddx11, deaf1, dlx2a, dmbx1b, dmrt2b, dot1l, dpf3, e4f1, egr2b, eif4g3b, en1b, en2b, eomesa, fbxl6, fkrp, foxa, foxa2, foxb1a, foxb2, foxd2, foxd3, foxe1, foxl1, foxl2a, gtpbp2b, hcfc2,…
GO:0006351	transcription, DNA-templated	1.6819e-22	11.0354	259	LOC108182686, actr5, arnt2, ascl1a, ascl1b, atmin, atoh1a, atoh1c, atxn7l3, barhl1a, barx2, bhlha15, bhlha9, bhlhe22, bhlhe23, bicra, brf1b, bsx, carf, carm1, cdk14, creb1a, creb3l3a, crx, csrnp2, ctbp1, ddx11, deaf1, dlx2a, dmbx1b, dmrt2b, dot1l, dpf3, e4f1, egr2b, en1b, en2b, eomesa, fbxl6, foxa, foxa2, foxb1a, foxb2, foxd2, foxd3, foxe1, foxl1, foxl2a, hcfc2, helt, her13, her15.1, her4.1, her4…
GO:0006355	regulation of transcription, DNA-templated	7.50945e-24	11.3384	255	LOC108182686, actr5, arnt2, ascl1a, ascl1b, atmin, atoh1a, atoh1c, atxn7l3, barhl1a, barx2, bhlha15, bhlha9, bhlhe22, bhlhe23, bicra, bsx, carf, carm1, cdk14, creb1a, creb3l3a, crx, csrnp2, ctbp1, ddx11, deaf1, dlx2a, dmbx1b, dmrt2b, dot1l, dpf3, e4f1, egr2b, en1b, en2b, eomesa, fbxl6, foxa, foxa2, foxb1a, foxb2, foxd2, foxd3, foxe1, foxl1, foxl2a, hcfc2, helt, her13, her15.1, her4.1, her4.2, her…
GO:0006366	transcription by RNA polymerase II	6.00235e-24	12.0867	223	LOC108182686, arnt2, ascl1a, ascl1b, atmin, atoh1a, atoh1c, atxn7l3, barhl1a, barx2, bhlha15, bhlha9, bhlhe22, bhlhe23, bsx, carf, creb1a, creb3l3a, crx, csrnp2, deaf1, dlx2a, dmbx1b, dmrt2b, dpf3, e4f1, egr2b, en1b, en2b, eomesa, foxa, foxa2, foxb1a, foxb2, foxd2, foxd3, foxe1, foxl1, foxl2a, helt, her13, her15.1, her4.1, her4.2, her6, her8.2, her8a, her9, hes2.1, hes2.2, hey2, hic1, hmx1, hmx2,…
GO:0006357	regulation of transcription by RNA polymerase II	7.64952e-25	12.3457	220	LOC108182686, arnt2, ascl1a, ascl1b, atmin, atoh1a, atoh1c, atxn7l3, barhl1a, barx2, bhlha15, bhlha9, bhlhe22, bhlhe23, bsx, carf, creb1a, creb3l3a, crx, csrnp2, deaf1, dlx2a, dmbx1b, dmrt2b, dpf3, e4f1, egr2b, en1b, en2b, eomesa, foxa, foxa2, foxb1a, foxb2, foxd2, foxd3, foxe1, foxl1, foxl2a, helt, her13, her15.1, her4.1, her4.2, her6, her8.2, her8a, her9, hes2.1, hes2.2, hey2, hic1, hmx1, hmx2,…
GO:0140110	transcription regulator activity	2.0138e-27	13.0224	215	LOC108182686, arnt2, ascl1a, ascl1b, atmin, atoh1a, atoh1c, atxn7l3, barhl1a, barx2, bhlha15, bhlha9, bhlhe22, bhlhe23, bsx, carf, carm1, creb1a, creb3l3a, crx, csrnp2, ctbp1, deaf1, dlx2a, dmbx1b, dmrt2b, dpf3, e4f1, egr2b, en1b, en2b, eomesa, foxa, foxa2, foxb1a, foxb2, foxd2, foxd3, foxe1, foxl1, foxl2a, hcfc2, helt, her13, her15.1, her4.1, her4.2, her6, her8.2, her8a, her9, hes2.1, hes2.2, he…
GO:0003700	DNA-binding transcription factor activity	1.81258e-27	13.9398	190	LOC108182686, arnt2, ascl1a, ascl1b, atmin, atoh1a, atoh1c, barhl1a, barx2, bhlha15, bhlha9, bhlhe22, bhlhe23, bsx, carf, creb1a, creb3l3a, crx, csrnp2, deaf1, dlx2a, dmbx1b, dmrt2b, e4f1, egr2b, en1b, en2b, eomesa, foxa, foxa2, foxb1a, foxb2, foxd2, foxd3, foxe1, foxl1, foxl2a, helt, her13, her15.1, her4.1, her4.2, her6, her8.2, her8a, her9, hes2.1, hes2.2, hey2, hic1, hmx1, hmx2, hmx3a, hmx4, h…
Cluster 10
GOID	GOTerm	Corrected Pvalue	% Associated Genes	Nr. Genes	Associated Genes Found
GO:0031936	negative regulation of chromatin silencing	5.83714e-06	40	6	si:ch1073-153i20.4, si:ch73-368j24.11, si:ch73-368j24.12, si:dkey-23a13.17, si:dkey-23a13.9, zgc:110425
GO:0000018	regulation of DNA recombination	0.000167496	18.4211	7	cd40, si:ch1073-153i20.4, si:ch73-368j24.11, si:ch73-368j24.12, si:dkey-23a13.17, si:dkey-23a13.9, zgc:110425
GO:0006342	chromatin silencing	0.000283052	17.0732	7	bmi1a, si:ch1073-153i20.4, si:ch73-368j24.11, si:ch73-368j24.12, si:dkey-23a13.17, si:dkey-23a13.9, zgc:110425
GO:0006954	inflammatory response	0.000340362	8.16327	12	ccl20a.3, ccl34a.4, cd40, cxcl18b, cxcl8a, il1b, irg1l, myd88, nlrc3l, nrros, sgk1, thbs1a
GO:0006952	defense response	0.00068199	5.32544	18	b2m, ccl20a.3, ccl34a.4, cd40, cxcl18b, cxcl8a, hamp, ifit12, il1b, irf1b, irg1l, myd88, nlrc3l, nrros, sgk1, sqstm1, styk1b, thbs1a
GO:1902882	regulation of response to oxidative stress	0.000982915	40	4	cerkl, nme5, sesn1, sesn2
GO:0030593	neutrophil chemotaxis	0.00156964	13.2075	7	aanat2, ccl20a.3, ccl34a.4, cxcl18b, cxcl8a, il1b, myd88
GO:0080134	regulation of response to stress	0.00207452	5.9322	14	b2m, cerkl, cxcl8a, herpud1, igf1ra, igf1rb, insig1, irf1b, myd88, nlrc3l, nme5, sesn1, sesn2, si:dkey-163m14.7
GO:0006334	nucleosome assembly	0.00221014	12.5	7	si:ch1073-153i20.4, si:ch73-368j24.11, si:ch73-368j24.12, si:dkey-23a13.17, si:dkey-23a13.9, zgc:110425, zgc:163061
GO:0051707	response to other organism	0.00245536	5.2459	16	b2m, ccl20a.3, ccl34a.4, cd40, cxcl18b, cxcl8a, hamp, hspa5, ifit12, il1b, irf1b, irg1l, myd88, nrros, sqstm1, styk1b
GO:0048018	receptor ligand activity	0.00712354	4.79042	16	adm2b, ccl20a.3, ccl34a.4, cga, cxcl18b, cxcl8a, edn2, hamp, il11b, il1b, nppc, pomcb, sema4ba, si:ch211-129c21.1, si:ch73-265d7.2, tgfb1a
GO:0010941	regulation of cell death	0.0150934	4.48179	16	bag3, baxa, bcl10, casp9, ccn1l1, cd40, cerkl, cflara, herpud1, igf1ra, igf1rb, nme5, pimr186, prnprs3, rassf3, si:ch73-248e21.1
GO:0071345	cellular response to cytokine stimulus	0.0156102	6.36943	10	ccl20a.3, ccl34a.4, cd40, crlf1a, cxcl18b, cxcl8a, ifngr1, il13ra1, il1b, lifrb
GO:0042981	regulation of apoptotic process	0.0169164	4.61538	15	bag3, baxa, bcl10, casp9, cd40, cerkl, cflara, herpud1, igf1ra, igf1rb, nme5, pimr186, prnprs3, rassf3, si:ch73-248e21.1
GO:0098542	defense response to other organism	0.0234731	5.21739	12	b2m, ccl20a.3, ccl34a.4, cd40, hamp, ifit12, il1b, irf1b, myd88, nrros, sqstm1, styk1b
GO:0042119	neutrophil activation	0.0309637	30	3	cxcl8a, il1b, myd88
GO:0033993	response to lipid	0.0417043	6.77966	8	bcl3, cxcl18b, cxcl8a, cyp24a1, hamp, il1b, insig1, nr3c2
GO:0010628	positive regulation of gene expression	0.0490054	5.46448	10	cd40, ctif, il1b, rbm24a, si:ch1073-153i20.4, si:ch73-368j24.11, si:ch73-368j24.12, si:dkey-23a13.17, si:dkey-23a13.9, zgc:110425
Cluster 11
GOID	GOTerm	Corrected Pvalue	% Associated Genes	Nr. Genes	Associated Genes Found
GO:0006952	defense response	0.00100252	4.73373	16	LOC572297, crfb1, cxcl20, ggt1b, il17d, mpeg1.2, nod2, nox1, parp9, pparaa, si:ch1073-280e3.1, si:ch73-226l13.2, sigirr, sla1, tlr22, trim25
GO:0051707	response to other organism	0.0133018	4.2623	13	LOC572297, crfb1, cxcl20, ggt1b, hhla2b.1, il17d, mpeg1.2, nod2, parp9, si:ch1073-280e3.1, sla1, tlr22, trim25
GO:0051607	defense response to virus	0.0295664	11.7647	4	LOC572297, crfb1, nod2, trim25
GO:0009617	response to bacterium	0.0379354	5.83333	7	cxcl20, ggt1b, hhla2b.1, il17d, mpeg1.2, nod2, tlr22
GO:0017121	plasma membrane phospholipid scrambling	0.0421865	15.7895	3	si:dkey-62k3.6, xkr6b, xkr9
GO:0050776	regulation of immune response	0.0429404	5.06329	8	LOC101886973, crfb1, parp9, serping1, si:ch1073-280e3.1, si:dkey-237j10.2, tlr22, trim25
Cluster 12
GOID	GOTerm	Corrected Pvalue	% Associated Genes	Nr. Genes	Associated Genes Found
GO:0022402	cell cycle process	1.22554e-08	6.63984	33	aurkb, ccnb1, ccnb2, cdca5, cdk1, cenph, chek2, dsn1, esco2, espl1, fancd2, foxm1, haus3, kif18a, kif20a, knl1, mad2l1bp, mcm2, mcm6, msh6, ncapg2, ncaph, orc3, prc1a, racgap1, rad54l, rttn, sept5b, si:dkey-170l10.1, tmpoa, tpx2, trip13, zgc:86764
GO:0098813	nuclear chromosome segregation	4.26763e-06	11.3821	14	aurkb, ccnb1, cdca5, dsn1, esco2, espl1, fancd2, kif18a, knl1, ncapg2, ncaph, prc1a, trip13, zgc:86764
GO:1903047	mitotic cell cycle process	5.43667e-06	7.05128	22	aurkb, ccnb1, ccnb2, cdca5, cdk1, cenph, chek2, dsn1, fancd2, foxm1, kif18a, kif20a, mad2l1bp, mcm2, mcm6, ncapg2, ncaph, prc1a, racgap1, tmpoa, tpx2, zgc:86764
GO:0000280	nuclear division	1.04501e-05	9.14286	16	aurkb, ccnb1, cdca5, dsn1, espl1, fancd2, kif18a, mad2l1bp, ncapg2, ncaph, prc1a, rad54l, tmpoa, tpx2, trip13, zgc:86764
GO:0000278	mitotic cell cycle	1.12817e-05	6.09756	25	aurkb, ccnb1, ccnb2, cdca5, cdk1, cenph, chek2, dsn1, esco2, fancd2, foxm1, kif18a, kif20a, mad2l1bp, mcm2, mcm6, ncapg2, ncaph, pole, prc1a, racgap1, tmpoa, tpx2, wdhd1, zgc:86764
GO:0015849	organic acid transport	6.18836e-05	8.52273	15	abcb11b, mfsd2aa, sfxn2, slc16a12a, slc16a7, slc16a8, slc17a6a, slc25a45, slc26a6l, slc5a8, slc6a11a, slc6a1b, slc6a5, slc7a2, zgc:92162
GO:0046943	carboxylic acid transmembrane transporter activity	0.000263047	9.44882	12	abcb11b, sfxn2, slc16a12a, slc16a7, slc16a8, slc17a6a, slc26a6l, slc5a8, slc6a11a, slc6a1b, slc6a5, slc7a2
GO:0000819	sister chromatid segregation	0.000531234	10.7527	10	aurkb, ccnb1, cdca5, dsn1, esco2, kif18a, ncapg2, ncaph, prc1a, zgc:86764
GO:0140014	mitotic nuclear division	0.000604685	8.69565	12	aurkb, ccnb1, cdca5, dsn1, kif18a, mad2l1bp, ncapg2, ncaph, prc1a, tmpoa, tpx2, zgc:86764
GO:0051276	chromosome organization	0.000705958	4.43425	29	actl6b, atrx, aurkb, brd8, ccnb1, cdca5, cenph, cenpo, dhx9, dna2, dsn1, ercc6l, esco2, fancd2, kif18a, kmt5ab, mcm2, mcm6, msh2, msh6, ncapg2, ncaph, prc1a, rad54l, recql4, suv39h1b, tert, trip13, zgc:86764
GO:0015718	monocarboxylic acid transport	0.0010852	12.9032	8	abcb11b, slc16a12a, slc16a7, slc16a8, slc5a8, slc6a11a, slc6a1b, zgc:92162
GO:0032508	DNA duplex unwinding	0.0010852	12.9032	8	atrx, dhx9, dna2, ercc6l, mcm2, mcm6, rad54l, recql4
GO:0006260	DNA replication	0.0011318	8.87097	11	dna2, esco2, mcm2, mcm6, orc3, orc5, pole, prim1, recql4, tonsl, wdhd1
GO:0015711	organic anion transport	0.00148646	6.89655	14	abcb11b, sfxn2, slc16a12a, slc16a7, slc16a8, slc17a6a, slc26a6l, slc35a3b, slc5a8, slc6a11a, slc6a1b, slc6a5, slc7a2, zgc:92162
GO:0006259	DNA metabolic process	0.00559069	4.66667	21	atrx, cdca5, dna2, fancd2, hells, mcm2, mcm6, msh2, msh6, neil3, orc3, orc5, parp1, pole, prim1, rad54l, recql4, tert, tonsl, trip13, wdhd1
GO:0006820	anion transport	0.00584329	5.09915	18	abcb11b, aqp3b, clcn2a, gabrb1, sfxn2, slc13a4, slc16a12a, slc16a7, slc16a8, slc17a6a, slc26a6l, slc35a3b, slc5a8, slc6a11a, slc6a1b, slc6a5, slc7a2, zgc:92162
GO:0006267	pre-replicative complex assembly involved in nuclear cell cycle DNA replication	0.0121543	42.8571	3	mcm2, mcm6, orc3
GO:0015293	symporter activity	0.0145073	7.19424	10	mfsd2aa, slc16a7, slc16a8, slc17a6a, slc26a6l, slc45a1, slc5a8, slc6a11a, slc6a1b, slc6a5
GO:0006974	cellular response to DNA damage stimulus	0.0153052	4.55635	19	atrx, cdca5, cdk1, chek2, dna2, fancd2, mcm2, mcm6, msh2, msh6, neil3, parp1, pole, rad54l, recql4, spata18, tonsl, trip13, wdhd1
GO:0006281	DNA repair	0.0165676	5	16	atrx, cdca5, dna2, fancd2, mcm2, mcm6, msh2, msh6, neil3, parp1, pole, rad54l, recql4, tonsl, trip13, wdhd1
GO:0006270	DNA replication initiation	0.0350261	18.1818	4	mcm2, mcm6, orc3, orc5
GO:0035999	tetrahydrofolate interconversion	0.0366662	30	3	mthfd1a, mthfd1l, mthfd2l
GO:0006268	DNA unwinding involved in DNA replication	0.0366662	30	3	mcm2, mcm6, recql4
GO:0006730	one-carbon metabolic process	0.0374614	12.8205	5	ca15c, ca9, mthfd1a, mthfd1l, mthfd2l
GO:0015294	solute:cation symporter activity	0.0435804	8.43373	7	mfsd2aa, slc26a6l, slc45a1, slc5a8, slc6a11a, slc6a1b, slc6a5
GO:0044770	cell cycle phase transition	0.0444515	6.09756	10	aurkb, ccnb1, ccnb2, cdca5, cdk1, chek2, fancd2, foxm1, mad2l1bp, trip13
GO:0071103	DNA conformation change	0.0450098	6.13497	10	atrx, dhx9, dna2, ercc6l, mcm2, mcm6, ncapg2, ncaph, rad54l, recql4
GO:0005343	organic acid:sodium symporter activity	0.0450191	16.6667	4	slc5a8, slc6a11a, slc6a1b, slc6a5
GO:0043090	amino acid import	0.0452123	27.2727	3	sfxn2, slc6a5, slc7a2
Cluster 13
GOID	GOTerm	Corrected Pvalue	% Associated Genes	Nr. Genes	Associated Genes Found
GO:0140110	transcription regulator activity	1.82742e-06	4.30042	71	LOC100535338, LOC108179097, LOC110438262, abraa, ajuba, cited4b, creb5a, crsp7, ddit3, ebf1a, esr1, fank1, foxi2, foxj2, gli2b, hoxa1a, hoxa9a, hoxb1a, hoxc6a, hoxc8a, kat8, klf9, med15, med7, mef2ca, msx1a, mybl2a, nab1a, nacc1b, ncoa1, ncor2, nfil3-6, npas2, olig3, onecut2, onecut3b, otx2a, pax2b, pax5, pbx3a, prdm16, prdm1b, relb, rest, rfx7a, rwdd3, rx1, si:cabz01021433.2, si:ch211-191d2.2, s…
GO:0003700	DNA-binding transcription factor activity	6.6892e-05	4.25532	58	LOC100535338, LOC108179097, LOC110438262, abraa, creb5a, ddit3, ebf1a, esr1, fank1, foxi2, foxj2, gli2b, hoxa1a, hoxa9a, hoxb1a, hoxc6a, hoxc8a, klf9, mef2ca, msx1a, mybl2a, nacc1b, nfil3-6, npas2, olig3, onecut2, onecut3b, otx2a, pax2b, pax5, pbx3a, prdm16, prdm1b, relb, rest, rfx7a, rwdd3, rx1, si:cabz01021433.2, si:ch211-191d2.2, si:dkey-31c13.1, six4a, skila, smad1, snai2, sp3a, tead1a, tfe3b…
GO:0016458	gene silencing	0.0219631	9.47368	9	ago3b, ajuba, hist1h2a5, si:ch1073-153i20.5, si:ch1073-159d7.7, si:ch211-113a14.19, spout1, trim71, wtip
GO:0035195	gene silencing by miRNA	0.0399954	16.6667	5	ago3b, ajuba, spout1, trim71, wtip
GO:0060964	regulation of gene silencing by miRNA	0.00383915	75	3	ajuba, trim71, wtip
GO:0071495	cellular response to endogenous stimulus	0.0273215	4.79042	24	LOC101885642, adipor2, b4galt5, baiap2l1a, dzip1, esr1, fgf17, fgf24, gnal, gnrhr1, htr4, insrb, irs2b, lats2, ncoa1, ngfa, or134-1, pik3r3a, pmepa1, sh3bp4a, skila, smad1, smad9, trim71
GO:0071310	cellular response to organic substance	0.0236537	4.21456	33	LOC101885642, acvr2ba, adipor2, b4galt5, baiap2l1a, ccr9a, dzip1, esr1, f3a, fgf17, fgf24, gnal, gnrhr1, hspa13, htr4, il17a/f3, insrb, irs2b, lats2, ldlra, ncoa1, ngfa, or134-1, pik3r3a, pmepa1, rxfp3.3a1, sh3bp4a, skila, smad1, smad9, traf3, traf6, trim71
GO:0007167	enzyme linked receptor protein signaling pathway	0.0028053	5.22244	27	acvr2ba, admp, b4galt5, baiap2l1a, dok1a, dzip1, efna1b, epha2a, fgf17, fgf24, inhbb, insrb, irs2b, lats2, nedd9, ngfa, pik3r3a, pmepa1, rhbdf1a, si:ch211-168f7.5, si:ch211-79m20.1, skila, smad1, smad9, spaca4l, tnk2b, trim71
Cluster 14
GOID	GOTerm	Corrected Pvalue	% Associated Genes	Nr. Genes	Associated Genes Found
GO:0034097	response to cytokine	3.21719e-15	20.904	37	anxa1a, ccl19a.1, ccl34a.3, ccl38a.5, cd44a, cntf, csf3r, cxcl8b.1, cxcl8b.3, cxcr3.2, fas, ggt1a, il12rb2, il12rb2l, il13ra2, il17ra1a, il17rc, il23r, il4r.1, il6st, irak4, lepr, lifra, rela, sele, slc27a1b, stat1a, stat1b, stat3, stat6, timp2a, timp2b, timp4.3, tnfrsf11a, tnfrsf1a, wu:fl23c11, zmp:0000000936
GO:0019221	cytokine-mediated signaling pathway	1.78699e-11	19.8675	30	ccl19a.1, ccl34a.3, ccl38a.5, cd44a, cntf, csf3r, cxcl8b.1, cxcl8b.3, cxcr3.2, fas, il12rb2, il12rb2l, il13ra2, il17ra1a, il17rc, il23r, il4r.1, il6st, irak4, lepr, lifra, slc27a1b, stat1a, stat1b, stat3, stat6, tnfrsf11a, tnfrsf1a, wu:fl23c11, zmp:0000000936
GO:0006952	defense response	4.77288e-11	13.3136	45	adam8a, adam8b, anxa1a, arhgef1a, b2ml, bnip3lb, c6, c7a, c7b, ccl19a.1, ccl34a.3, ccl38a.5, cd44a, cftr, cxcl8b.1, cxcl8b.3, cxcr3.2, dhx58, dram1, fn1b, ggt1a, ifih1, il4r.1, irak4, lygl1, mfap4, mmp9, mpx, optn, ptger2b, rela, si:ch1073-110a20.1, si:ch1073-110a20.2, si:ch73-63e15.2, si:zfos-2330d3.8, stat1a, stat1b, stat3, stat6, ticam1, tlr5a, tmem173, tnfaip6, tnfaip8l2b, tnfrsf1a
GO:0070887	cellular response to chemical stimulus	1.63285e-10	8.4453	88	LOC100334396, LOC101886030, anxa1a, ccl19a.1, ccl34a.3, ccl38a.5, cd44a, cd63, cers2b, cftr, cntf, coro1a, creb3l3b, csf3r, cxcl14, cxcl18a.1, cxcl8b.1, cxcl8b.3, cxcr3.2, cyba, cyp2k17, cyp2k18, cyp2k19, cyp2k6, cyp2k8, cyp2u1, cyp2x7, cyp2x8, derl3, egln3, fas, flcn, fstb, fstl3, gpx1b, grb14, grb7, hhla2a.1, hif1al, hsp70.1, hsp70.2, hsp70.3, hsp70l, il12rb2, il12rb2l, il13ra2, il17ra1a, il17r…
GO:0051707	response to other organism	1.83485e-09	13.1148	40	arhgef1a, b2ml, bnip3lb, c6, c7a, c7b, ccl19a.1, ccl34a.3, ccl38a.5, cftr, cxcl14, cxcl8b.1, cxcl8b.3, cxcr3.2, dhx58, dram1, f5, ggt1a, hhla2a.1, ifih1, irak4, lect2l, lygl1, mfap4, mmp9, mpx, optn, rela, si:ch1073-110a20.1, si:ch1073-110a20.2, si:ch211-241b2.5, si:zfos-2330d3.8, stat1a, stat1b, stat6, ticam1, tlr5a, tmem173, tnfaip8l2b, tnfrsf1a
GO:0006959	humoral immune response	3.50392e-08	29.0909	16	LOC103910140, c3a.3, c4, c4b, c6, c7a, c7b, cxcl14, cxcl8b.1, cxcl8b.3, mfap4, si:ch1073-110a20.1, si:ch1073-110a20.2, si:zfos-2330d3.8, tfe3a, traf3ip2l
GO:0045087	innate immune response	6.49084e-07	15.4321	25	arhgef1a, b2ml, c6, c7a, c7b, ccl19a.1, ccl34a.3, ccl38a.5, cxcr3.2, dhx58, ifih1, irak4, mfap4, rela, si:ch1073-110a20.1, si:ch1073-110a20.2, si:zfos-2330d3.8, stat1a, stat1b, stat6, ticam1, tlr5a, tmem173, tnfaip8l2b, tnfrsf1a
GO:0098542	defense response to other organism	9.92086e-07	13.0435	30	arhgef1a, b2ml, bnip3lb, c6, c7a, c7b, ccl19a.1, ccl34a.3, ccl38a.5, cftr, cxcr3.2, dhx58, dram1, ifih1, irak4, lygl1, mfap4, optn, rela, si:ch1073-110a20.1, si:ch1073-110a20.2, si:zfos-2330d3.8, stat1a, stat1b, stat6, ticam1, tlr5a, tmem173, tnfaip8l2b, tnfrsf1a
GO:0071310	cellular response to organic substance	1.27948e-06	8.17369	64	LOC100334396, anxa1a, ccl19a.1, ccl34a.3, ccl38a.5, cd44a, cd63, cers2b, cftr, cntf, creb3l3b, csf3r, cxcl8b.1, cxcl8b.3, cxcr3.2, derl3, fas, flcn, fstb, fstl3, grb14, grb7, hhla2a.1, hsp70.1, hsp70.2, hsp70.3, hsp70l, il12rb2, il12rb2l, il13ra2, il17ra1a, il17rc, il23r, il4r.1, il6st, irak4, keap1a, lepr, lifra, nr5a5, nupr1b, pck1, ptger2b, si:ch211-199o1.2, si:ch211-241b2.5, si:dkey-4p15.3, s…
GO:0002684	positive regulation of immune system process	1.44666e-06	15.3846	24	LOC103910140, LOC797620, adam8a, adam8b, anxa1a, b2ml, c3a.3, c4, c4b, c6, c7a, c7b, hhla2a.1, mfap4, mmp9, si:ch1073-110a20.1, si:ch1073-110a20.2, si:ch211-241b2.5, si:zfos-2330d3.8, ticam1, tlr5a, tmem173, tnfsf13b, zgc:174863
GO:0002682	regulation of immune system process	1.63252e-06	11.9134	33	LOC103910140, LOC797620, adam8a, adam8b, anxa1a, b2ml, bcl6ab, c3a.3, c4, c4b, c6, c7a, c7b, cftr, ggt1a, hhla2a.1, lgals9l1, lpar3, mfap4, mmp9, ndrg1b, si:ch1073-110a20.1, si:ch1073-110a20.2, si:ch211-241b2.5, si:zfos-2330d3.8, tfe3a, tfpi2, ticam1, tlr5a, tmem173, tnfrsf1a, tnfsf13b, zgc:174863
GO:0010033	response to organic substance	1.74879e-06	7.6841	72	LOC100334396, anxa1a, ccl19a.1, ccl34a.3, ccl38a.5, cd44a, cd63, cers2b, cftr, cnn2, cntf, creb3l3b, csf3r, cxcl8b.1, cxcl8b.3, cxcr3.2, derl3, fas, flcn, fstb, fstl3, ggt1a, grb14, grb7, hhla2a.1, hsp70.1, hsp70.2, hsp70.3, hsp70l, il12rb2, il12rb2l, il13ra2, il17ra1a, il17rc, il23r, il4r.1, il6st, irak4, keap1a, lepr, lifra, nr5a5, nupr1b, p2rx3a, pck1, ptger2b, rela, sele, si:ch211-199o1.2, si…
GO:0006956	complement activation	1.21837e-05	31.4286	11	LOC103910140, c3a.3, c4, c4b, c6, c7a, c7b, mfap4, si:ch1073-110a20.1, si:ch1073-110a20.2, si:zfos-2330d3.8
GO:0004896	cytokine receptor activity	1.93881e-05	20.8333	15	cd44a, csf3r, cxcr3.2, il12rb2, il12rb2l, il13ra2, il17ra1a, il17rc, il23r, il4r.1, il6st, lepr, lifra, wu:fl23c11, zmp:0000000936
GO:0004175	endopeptidase activity	4.27795e-05	8.75486	45	LOC110439158, adam28, adam8a, adam8b, adamts8a, c3a.3, c4, c4b, capn2a, casp8, casp8l2, crim1, ctss2.1, ece2b, f9b, fas, htra1b, malt1, mcl1b, mmp13a, mmp9, pappaa, pappab, plat, psme2, rhbdd1, serpina7, serpinb1l1, si:ch211-202f3.3, spint1b, st14a, tfpi2, timp2a, timp2b, timp4.3, tmprss2, tmprss4a, usp28, zgc:103438, zgc:123295, zgc:162184, zgc:174259, zgc:174260, zgc:92313, zmp:0000001114
GO:0006954	inflammatory response	4.90235e-05	14.2857	21	adam8a, adam8b, anxa1a, ccl19a.1, ccl34a.3, ccl38a.5, cd44a, cxcl8b.1, cxcl8b.3, fn1b, ggt1a, il4r.1, mmp9, mpx, ptger2b, rela, si:ch73-63e15.2, ticam1, tlr5a, tnfaip6, tnfrsf1a
GO:0008233	peptidase activity	0.000135804	7.67085	55	LOC101885715, LOC110439158, LOC553228, adam28, adam8a, adam8b, adamts8a, anpepa, c3a.3, c4, c4b, capn2a, casp8, casp8l2, cpm, crim1, ctss2.1, ece2b, f2r, f9b, fas, ggt1a, htra1b, malt1, mcl1b, mmp13a, mmp9, pappaa, pappab, plat, psme2, psme4a, rhbdd1, serpina7, serpinb1l1, si:ch211-202f3.3, si:ch211-276a23.5, spint1b, st14a, tfpi2, tfr2, timp2a, timp2b, timp4.3, tinagl1, tmprss2, tmprss4a, usp28,…
GO:0051043	regulation of membrane protein ectodomain proteolysis	0.000144411	83.3333	5	adam8a, adam8b, timp2a, timp2b, timp4.3
GO:0009617	response to bacterium	0.00018022	15	18	cftr, cxcl8b.1, cxcl8b.3, cxcr3.2, dram1, f5, ggt1a, hhla2a.1, irak4, lect2l, lygl1, mmp9, mpx, optn, si:ch211-241b2.5, ticam1, tlr5a, tnfrsf1a
GO:0050778	positive regulation of immune response	0.000238348	16.3265	16	LOC103910140, LOC797620, anxa1a, c3a.3, c4, c4b, c6, c7a, c7b, mfap4, si:ch1073-110a20.1, si:ch1073-110a20.2, si:zfos-2330d3.8, tlr5a, tmem173, zgc:174863
GO:0009266	response to temperature stimulus	0.000260911	23.913	11	hsf1, hsp70.1, hsp70l, hsp90aa1.2, hspb1, nupr1b, prkn, slc27a1b, ucp1, ucp2, ucp3
GO:0050900	leukocyte migration	0.000453815	14.7826	17	adam8a, adam8b, anxa1a, ccl19a.1, ccl34a.3, ccl38a.5, cftr, coro1a, cxcl8b.1, cxcl8b.3, cxcr3.2, cyba, mmp13a, mmp9, sele, si:dkey-92i15.4, tnfrsf1a
GO:0052547	regulation of peptidase activity	0.00167955	11.5385	21	LOC110439158, c3a.3, c4, c4b, casp8, casp8l2, crim1, fas, mcl1b, psme2, psme4a, serpina7, serpinb1l1, spint1b, tfpi2, timp2a, timp2b, timp4.3, tinagl1, zgc:174259, zgc:174260
GO:0061134	peptidase regulator activity	0.00224673	13.1783	17	LOC110439158, c3a.3, c4, c4b, crim1, psme2, psme4a, serpina7, serpinb1l1, spint1b, tfpi2, timp2a, timp2b, timp4.3, tinagl1, zgc:174259, zgc:174260
GO:0030595	leukocyte chemotaxis	0.00312301	16.0494	13	anxa1a, ccl19a.1, ccl34a.3, ccl38a.5, cftr, coro1a, cxcl8b.1, cxcl8b.3, cxcr3.2, cyba, mmp13a, si:dkey-92i15.4, tnfrsf1a
GO:0009410	response to xenobiotic stimulus	0.00409513	15.6627	13	cyp2k17, cyp2k18, cyp2k19, cyp2k6, cyp2k8, cyp2u1, cyp2x7, cyp2x8, cyp3a65, hsp70.1, keap1a, sult1st5, zgc:77849
GO:0004857	enzyme inhibitor activity	0.00457794	25.8065	8	anxa1a, anxa2a, crim1, oaz2b, pinx1, timp2a, timp2b, timp4.3
GO:0060326	cell chemotaxis	0.00504766	13.6364	15	anxa1a, ccl19a.1, ccl34a.3, ccl38a.5, cftr, coro1a, cxcl14, cxcl18a.1, cxcl8b.1, cxcl8b.3, cxcr3.2, cyba, mmp13a, si:dkey-92i15.4, tnfrsf1a
GO:0052548	regulation of endopeptidase activity	0.00613689	11.3095	19	LOC110439158, c3a.3, c4, c4b, casp8, casp8l2, crim1, fas, mcl1b, psme2, serpina7, serpinb1l1, spint1b, tfpi2, timp2a, timp2b, timp4.3, zgc:174259, zgc:174260
GO:0050776	regulation of immune response	0.00913484	11.3924	18	LOC103910140, LOC797620, anxa1a, b2ml, c3a.3, c4, c4b, c6, c7a, c7b, mfap4, si:ch1073-110a20.1, si:ch1073-110a20.2, si:zfos-2330d3.8, ticam1, tlr5a, tmem173, zgc:174863
GO:0061135	endopeptidase regulator activity	0.00951072	12.931	15	LOC110439158, c3a.3, c4, c4b, crim1, psme2, serpina7, serpinb1l1, spint1b, tfpi2, timp2a, timp2b, timp4.3, zgc:174259, zgc:174260
GO:0030162	regulation of proteolysis	0.00953953	9.52381	24	LOC110439158, adam8a, adam8b, c3a.3, c4, c4b, casp8, casp8l2, crim1, fas, mcl1b, prkn, psme2, psme4a, serpina7, serpinb1l1, spint1b, tfpi2, timp2a, timp2b, timp4.3, tinagl1, zgc:174259, zgc:174260
GO:0051336	regulation of hydrolase activity	0.0148995	7.93269	33	LOC110439158, anxa1a, arhgap45b, c3a.3, c4, c4b, casp8, casp8l2, ccl19a.1, ccl34a.3, ccl38a.5, crim1, fas, flcn, mcl1b, plxnc1, ppp1r15b, psme2, psme4a, rasgrp3, serpina7, serpinb1l1, sgsm3, si:dkey-91m11.5, spint1b, tbc1d2, tfpi2, timp2a, timp2b, timp4.3, tinagl1, zgc:174259, zgc:174260
GO:0030414	peptidase inhibitor activity	0.0155444	12.3967	15	LOC110439158, c3a.3, c4, c4b, crim1, serpina7, serpinb1l1, spint1b, tfpi2, timp2a, timp2b, timp4.3, tinagl1, zgc:174259, zgc:174260
GO:0005031	tumor necrosis factor-activated receptor activity	0.0168281	100	3	fas, tnfrsf11a, tnfrsf1a
GO:0010951	negative regulation of endopeptidase activity	0.017013	12.2951	15	LOC110439158, c3a.3, c4, c4b, crim1, mcl1b, serpina7, serpinb1l1, spint1b, tfpi2, timp2a, timp2b, timp4.3, zgc:174259, zgc:174260
GO:0034620	cellular response to unfolded protein	0.0170403	19.1489	9	LOC100334396, creb3l3b, derl3, hsp70.1, hsp70.2, hsp70.3, hsp70l, si:ch211-199o1.2, si:dkey-4p15.3
GO:0006805	xenobiotic metabolic process	0.0202169	18.75	9	cyp2k17, cyp2k18, cyp2k19, cyp2k6, cyp2k8, cyp2u1, cyp2x7, cyp2x8, sult1st5
GO:0009725	response to hormone	0.0211606	9.48276	22	anxa1a, cnn2, grb14, grb7, keap1a, lepr, lifra, nr5a5, nupr1b, pck1, ptger2b, slc27a1b, slc2a12, stat1a, stat1b, stat3, stat6, timp2a, timp2b, timp4.3, ucp1, wbp2
GO:0061077	chaperone-mediated protein folding	0.0215902	21.0526	8	dnajb1b, fkbp5, hsp70.1, hsp70.2, hsp70.3, hsp70l, si:ch211-199o1.2, si:dkey-4p15.3
GO:0006508	proteolysis	0.022097	6.03372	68	LOC101885715, LOC110439158, LOC553228, adam28, adam8a, adam8b, adamts8a, anpepa, c3a.3, c4, c4b, capn2a, casp8, casp8l2, clpxa, clpxb, cpm, crim1, ctss2.1, derl3, ece2b, f2r, f9b, fas, ggt1a, htra1b, isg15, keap1a, malt1, mcl1b, mmp13a, mmp9, pappaa, pappab, plat, prkn, psme2, psme4a, rbck1, rhbdd1, rnf114, rnf128a, serpina7, serpinb1l1, shrprbck1r, si:ch211-202f3.3, si:ch211-276a23.5, si:dkey-23…
GO:0012501	programmed cell death	0.0242981	7.29367	38	LOC100334396, anxa1a, apoeb, bnip3lb, card11, card9, casp8, casp8l2, cidec, cntf, fas, grinab, hif1al, ifi45, ifi46, ing5a, krt18a.1, mcl1b, mdm2, prkcdb, prkn, prl, rela, retreg1, si:dkey-10c21.1, socs3b, tax1bp1b, tgfbr2a, tgfbr2b, tnfaip8l2b, tnfrsf11a, tnfrsf1a, tnfrsf9a, traf4b, xaf1, ypel3, zgc:195282, zgc:73226
GO:0007165	signal transduction	0.0287705	4.87106	170	LOC100334396, LOC100535428, LOC794598, LOC797620, LOC799279, adam8a, adma, admb, angpt2a, anpepa, anxa1a, arhgap45b, arhgef1a, b2ml, blnk, bnip3lb, card9, casp8, casp8l2, ccdc125, ccl19a.1, ccl34a.3, ccl38a.5, cd44a, cd63, cdc42se1, chrng, cnn2, cntf, crb2a, creb3l3b, csf3r, cxcl14, cxcl18a.1, cxcl8b.1, cxcl8b.3, cxcr3.2, cysltr1, ddr2l, dennd4a, derl3, desma, dlgap1b, dock5, ecm1b, f2r, f2rl2, f…
GO:0048584	positive regulation of response to stimulus	0.030013	7.07965	40	LOC103910140, LOC797620, anxa1a, c3a.3, c4, c4b, c6, c7a, c7b, card9, ccl19a.1, ccl34a.3, ccl38a.5, cd44a, f2r, flcn, gdf2, gpc5a, il11a, il6st, ing5a, met, mfap4, mmp9, pdgfd, pik3r6a, prl, rbck1, shrprbck1r, si:ch1073-110a20.1, si:ch1073-110a20.2, si:dkey-92i15.4, si:zfos-2330d3.8, tgfb1b, ticam1, tlr5a, tmem173, traf3ip2l, traf4b, zgc:174863
GO:0009611	response to wounding	0.0350873	11.0345	16	anxa1a, cxcl8b.1, f13a1b, f2r, f2rl2, f9b, fga, fgg, fn1b, foxj1a, hcar1-4, il6st, l1camb, mmp9, rhoca, tfpi2
GO:0071466	cellular response to xenobiotic stimulus	0.0372289	14.4737	11	cyp2k17, cyp2k18, cyp2k19, cyp2k6, cyp2k8, cyp2u1, cyp2x7, cyp2x8, keap1a, sult1st5, zgc:77849
GO:0007259	receptor signaling pathway via JAK-STAT	0.0466878	21.875	7	jak1, prl, socs3b, stat1a, stat1b, stat3, stat6
GO:0009409	response to cold	0.0495599	33.3333	5	hsp90aa1.2, slc27a1b, ucp1, ucp2, ucp3
Cluster 15
GOID	GOTerm	Corrected Pvalue	% Associated Genes	Nr. Genes	Associated Genes Found
GO:0008202	steroid metabolic process	0.000765402	5.76923	6	dhcr24, ebp, hmgcra, msmo1, sqlea, zmp:0000001048
GO:0000768	syncytium formation by plasma membrane fusion	0.0032265	12.5	3	jam2a, slc3a2a, slc3a2b
GO:1901617	organic hydroxy compound biosynthetic process	0.00332182	4.9505	5	ebp, hmgcra, msmo1, spra, sqlea
GO:1990748	cellular detoxification	0.0175247	4.22535	3	adh8b, hbae3, mgst2
GO:0046165	alcohol biosynthetic process	0.0324874	4.34783	3	ebp, hmgcra, spra
