# Supplementary material for: Understanding the Function and Mechanism of Zebrafish Tmem39b in Regulating Cold Resistance
Source: Int J Mol Sci. 2022 Sep 28;23(19):11442. doi: 10.3390/ijms231911442 (PMC9569763; doi:10.3390/ijms231911442)
Supplement: Supplementary file 1 [file ijms-23-11442-s001.zip › Table S4 Results of KEGG enrichment analysis for the DEG clusters.xlsx]

## Sheet: Sheet1
Cluster 1
GOID	GOTerm	FDR	% Associated Genes	Nr. Genes	Associated Genes Found
KEGG:04512	ECM-receptor interaction	4.55885e-07	15.7895	15	[col1a1a, col1a2, col2a1a, col2a1b, col4a5, col4a6, col9a1a, col9a2, col9a3, fras1, gp1bb, itgb1b.2, lamb4, thbs3b, tnc]
KEGG:03030	DNA replication	6.05578e-06	25	9	[fen1, lig1, mcm3, mcm5, pcna, pola2, pole2, rpa2, rpa3]
KEGG:03430	Mismatch repair	0.000382028	27.2727	6	[exo1, lig1, msh3, pcna, rpa2, rpa3]
KEGG:00790	Folate biosynthesis	0.00245421	20	6	[dhfr, gch2, pah, pcbd1, sprb, zgc:153031]
KEGG:00670	One carbon pool by folate	0.00296893	25	5	[atic, dhfr, mthfd2, tyms, zgc:153031]
KEGG:04145	Phagosome	0.00315071	8.60927	13	[itgb1b.2, si:dkey-239j18.3, tfr1a, thbs3b, tuba1a, tuba1b, tuba1c, tubb2, tubb2b, tubb5, zgc:123077, zgc:153426, zgc:65894]
KEGG:04744	Phototransduction	0.00347567	15.2174	7	[gnat2, grk1b, grk7a, guca1d, guca1g, gucy2d, rcvrn3]
Cluster 2
GOID	GOTerm	FDR	% Associated Genes	Nr. Genes	Associated Genes Found
KEGG:00514	Other types of O-glycan biosynthesis	0.0212295	14.8148	8	[c1galt1b, c1galt1c1, galnt7, galnt8b.1, gxylt1a, mfng, pomt2, st6gal2b]
KEGG:04060	Cytokine-cytokine receptor interaction	0.0258474	9.52381	14	[LOC556326, ackr4b, bmp5, bmp7b, ccr6a, csf1a, cxcr4b, eda, edar, gdf7, il2rga, il6r, il7r, tnfsf10]
KEGG:00512	Mucin type O-glycan biosynthesis	0.0378442	17.6471	6	[c1galt1b, c1galt1c1, galnt7, galnt8b.1, st6galnac1.1, st6galnac4]
Cluster 3
GOID	GOTerm	FDR	% Associated Genes	Nr. Genes	Associated Genes Found
KEGG:04210	Apoptosis	2.18552e-05	6.97674	12	[atf4a, atf4b, bida, casp6l1, fosab, gadd45ba, gadd45bb, jun, mcl1a, pmaip1, tuba4l, tuba8l4]
KEGG:04217	Necroptosis	0.000104018	6.43275	11	[bida, h2afx2, hist1h2a10, hist1h2a4, hist1h2a7, hist1h2a8, hist1h2a9, si:ch211-113a14.7, si:ch73-368j24.14, si:dkey-108k21.19, si:dkey-261m9.11]
KEGG:04115	p53 signaling pathway	0.00386216	7.22892	6	[bida, gadd45ba, gadd45bb, pmaip1, serpine1, steap3]
KEGG:04137	Mitophagy	0.0398367	4.30108	4	[atf4a, atf4b, jun, ubc]
Cluster 4
GOID	GOTerm	FDR	% Associated Genes	Nr. Genes	Associated Genes Found
KEGG:00140	Steroid hormone biosynthesis	0.000244538	10	6	[hsd17b2, hsd17b7, ugt2b3, ugt5a1, ugt5a2, ugt5b3]
KEGG:00053	Ascorbate and aldarate metabolism	0.000469544	11.9048	5	[aldh9a1a.2, ugt2b3, ugt5a1, ugt5a2, ugt5b3]
KEGG:00830	Retinol metabolism	0.000650089	8.10811	6	[dhrs4, si:ch1073-13h15.3, ugt2b3, ugt5a1, ugt5a2, ugt5b3]
KEGG:00040	Pentose and glucuronate interconversions	0.00429411	10	4	[ugt2b3, ugt5a1, ugt5a2, ugt5b3]
KEGG:00980	Metabolism of xenobiotics by cytochrome P450	0.00467763	7.01754	4	[ugt2b3, ugt5a1, ugt5a2, ugt5b3]
KEGG:00100	Steroid biosynthesis	0.00652998	14.2857	3	[cyp51, hsd17b7, lss]
KEGG:00860	Porphyrin and chlorophyll metabolism	0.00665361	8.16327	4	[ugt2b3, ugt5a1, ugt5a2, ugt5b3]
KEGG:04146	Peroxisome	0.00681236	5.31915	5	[agxtb, dhrs4, nudt12, nudt19, wu:fe02h09]
KEGG:00982	Drug metabolism	0.00819733	7.27273	4	[ugt2b3, ugt5a1, ugt5a2, ugt5b3]
Cluster 5
GOID	GOTerm	FDR	% Associated Genes	Nr. Genes	Associated Genes Found
KEGG:04010	MAPK signaling pathway	0.0206034	6.31579	24	[cacna1ba, cacna1sb, cacng2b, cacng3a, dusp1, dusp2, dusp5, dusp6, dusp7, dusp8a, efna1a, fgf16, fgf4, fosaa, gadd45aa, gadd45ab, jund, mapk8ip1a, myca, mycb, nfkb2, nr4a1, ppm1na, vegfaa]
KEGG:04068	FoxO signaling pathway	9.83347e-06	11.6959	20	[ccnd2b, cdkn1a, cdkn1bb, crebbpa, ep300a, foxg1b, foxo1b, foxo6a, gadd45aa, gadd45ab, irs1, irs4a, klf2b, pik3r1, plk2b, plk3, plk4, ptenb, si:ch211-195b13.1, si:dkey-222b8.1]
KEGG:04110	Cell cycle	6.47296e-05	11.8056	17	[ccnd2b, ccne2, cdc6, cdk6, cdkn1a, cdkn1bb, cdkn1cb, cdkn2c, crebbpa, e2f1, ep300a, gadd45aa, gadd45ab, myca, mycb, si:dkey-222b8.1, wee1]
KEGG:04115	p53 signaling pathway	0.0255837	10.8434	9	[bcl2l1, ccnd2b, ccne2, cdk6, cdkn1a, gadd45aa, gadd45ab, ptenb, sesn3]
KEGG:04310	Wnt signaling pathway	0.0326237	7.53769	15	[axin1, axin2, ccnd2b, crebbpa, ep300a, gbp, myca, mycb, nkd1, nkd2b, rspo2, si:dkey-222b8.1, tcf7l1b, wnt9a, znrf3]
KEGG:04350	TGF-beta signaling pathway	0.00308474	10.5691	13	[LOC100329520, LOC100332300, crebbpa, ep300a, grem1a, id1, id2b, id3, myca, mycb, si:dkey-222b8.1, smad7, tgif1]
Cluster 6
GOID	GOTerm	FDR	% Associated Genes	Nr. Genes	Associated Genes Found
KEGG:04145	Phagosome	0.0466585	5.96026	9	[c3a.1, c3a.2, c3a.6, ctsla, cybb, ncf1, ncf2, tlr18, tubb6]
KEGG:04621	NOD-like receptor signaling pathway	0.0475683	5.88235	9	[caspa, ctsba, cxcl19, cybb, nfkb1, ripk3, si:dkey-103e21.5, tank, txn]
Cluster 7
GOID	GOTerm	FDR	% Associated Genes	Nr. Genes	Associated Genes Found
KEGG:00983	Drug metabolism	8.46882e-06	10.5882	9	[LOC100330864, cdab, gsto1, gsto2, gstp2, gusb, si:dkey-78a14.4, tpmt.2, upp2]
KEGG:00591	Linoleic acid metabolism	9.5318e-05	20.8333	5	[cyp2p10, cyp2p7, cyp2p8, cyp2p9, cyp3c4]
KEGG:00500	Starch and sucrose metabolism	0.00675649	12.1212	4	[amy2a, ganc, si, zgc:92137]
KEGG:00590	Arachidonic acid metabolism	0.0296205	8	4	[cyp2p10, cyp2p7, cyp2p8, cyp2p9]
KEGG:00980	Metabolism of xenobiotics by cytochrome P450	0.0429161	7.01754	4	[gsto1, gsto2, gstp2, hsd11b1lb]
KEGG:00240	Pyrimidine metabolism	0.0449842	4.54545	3	[LOC100330864, cdab, upp2]
KEGG:00140	Steroid hormone biosynthesis	0.0458325	6.66667	4	[cyp17a1, cyp3c4, hsd11b1lb, sult2st3]
KEGG:00512	Mucin type O-glycan biosynthesis	0.046368	8.82353	3	[b3gnt3.2, gcnt3, si:dkey-202e17.1]
KEGG:00630	Glyoxylate and dicarboxylate metabolism	0.0488958	8.10811	3	[acss2l, glula, grhpra]
Cluster 8
GOID	GOTerm	FDR	% Associated Genes	Nr. Genes	Associated Genes Found
KEGG:00380	Tryptophan metabolism	0.0144356	5.88235	3	[asmt, ido1, si:ch211-127i16.2]
KEGG:00340	Histidine metabolism	0.0172723	12	3	[ftcd, si:ch211-127i16.2, si:ch73-71d17.1]
KEGG:00982	Drug metabolism	0.0174278	7.27273	4	[si:ch211-127i16.2, si:dkey-239i20.2, ugt5b1, zgc:77938]
KEGG:00330	Arginine and proline metabolism	0.0223072	6.55738	4	[ckmt2a, dao.1, si:ch211-127i16.2, zgc:92040]
KEGG:03320	PPAR signaling pathway	0.0232798	4.54545	4	[LOC568656, adipoqb, afp4, fabp7b]
KEGG:00350	Tyrosine metabolism	0.0234084	8.82353	3	[si:ch211-127i16.2, tyrp1a, zgc:77938]
KEGG:00240	Pyrimidine metabolism	0.0254366	6.06061	4	[dck, dpys, nme2a, tk1]
KEGG:00983	Drug metabolism	0.0310057	4.70588	4	[dpys, nme2a, tk1, ugt5b1]
KEGG:00260	Glycine, serine and threonine metabolism	0.0410583	6.66667	3	[agxta, dao.1, si:ch211-127i16.2]
Cluster 9
GOID	GOTerm	FDR	% Associated Genes	Nr. Genes	Associated Genes Found
KEGG:04080	Neuroactive ligand-receptor interaction	7.49155e-05	10.1333	38	[LOC100333270, LOC556532, adra2b, adra2db, adrb2a, agtr1a, agtr1b, aplnrb, avpr1ab, cckar, chrm4a, chrna6, chrna9, drd1b, drd2b, gabrb2, gabrg1, grin2bb, grm2a, grm2b, grp, htr1aa, htr1b, htr5ab, htr6, kiss1ra, mc1r, mtnr1ab, npy8br, oprl1, oprm1, p2ry2.1, rxfp1, rxfp3.2b, si:dkey-202l22.3, sstr5, trhr2, vipr1b]
KEGG:03460	Fanconi anemia pathway	0.00145681	21.2766	10	[ercc4, fance, her6, her9, palb2, rad51c, rmi1, top3b, usp1, wdr48a]
KEGG:04916	Melanogenesis	0.0142688	11.8519	16	[asip1, creb1a, creb3l3a, dvl1b, fzd10, fzd8a, fzd9a, kitlgb, mc1r, mitfa, tcf7, wnt1, wnt16, wnt3, wnt8b, wnt9b]
Cluster 10
GOID	GOTerm	FDR	% Associated Genes	Nr. Genes	Associated Genes Found
KEGG:04068	FoxO signaling pathway	0.0336903	5.26316	9	[bcl2l11, gadd45ga, igf1ra, igf1rb, plk2a, prkag2b, sgk1, smad3b, tgfb1a]
KEGG:04115	p53 signaling pathway	0.0359088	7.22892	6	[baxa, casp9, gadd45ga, sesn1, sesn2, thbs1a]
KEGG:04060	Cytokine-cytokine receptor interaction	0.0410149	5.44218	8	[ccl20a.3, cd40, cxcl8a, il13ra1, il1b, lifrb, tgfb1a, tnfrsf21]
Cluster 11
GOID	GOTerm	FDR	% Associated Genes	Nr. Genes	Associated Genes Found
KEGG:00830	Retinol metabolism	0.0482951	4.05405	3	[aox6, cyp3c2, ugt5b4]
Cluster 12
GOID	GOTerm	FDR	% Associated Genes	Nr. Genes	Associated Genes Found
KEGG:04110	Cell cycle	0.000190012	8.33333	12	[ccnb1, ccnb2, cdc20, cdk1, cdkn2d, chek2, espl1, mcm2, mcm6, orc3, orc5, ywhag2]
KEGG:03030	DNA replication	0.000558838	16.6667	6	[dna2, mcm2, mcm6, pole, prim1, rnaseh2b]
Cluster 13
GOID	GOTerm	FDR	% Associated Genes	Nr. Genes	Associated Genes Found
KEGG:04330	Notch signaling pathway	0.00365112	9.85915	7	[dvl3, jag1a, jag2b, ncor2, notch1a, zgc:66440, zmp:0000001236]
KEGG:04217	Necroptosis	0.01319	5.84795	10	[LOC100334934, LOC570115, hist1h2a5, si:ch1073-153i20.5, si:ch1073-159d7.11, si:ch211-113a14.19, si:ch211-113a14.25, si:ch73-368j24.13, si:dkey-108k21.15, si:dkey-261m9.7]
Cluster 14
GOID	GOTerm	FDR	% Associated Genes	Nr. Genes	Associated Genes Found
KEGG:04060	Cytokine-cytokine receptor interaction	4.8614e-09	17.6871	26	[LOC110438942, LOC799279, csf2rb, csf3r, cxcl14, cxcl8b.3, cxcr3.2, fas, gdf2, il11a, il12rb2, il13ra2, il17ra1a, il17rc, il6st, lepa, lepb, lepr, lifra, tgfb1b, tgfbr2b, tnfrsf11a, tnfrsf1a, tnfrsf9a, tnfsf13b, zmp:0000000936]
KEGG:04621	NOD-like receptor signaling pathway	1.54688e-06	15.0327	23	[card9, casp8, casp8l2, cxcl8b.3, cyba, gbp1, gbp2, hsp90aa1.2, irak4, irf9, jak1, map1lc3a, map1lc3cl, prkcdb, rbck1, rela, shrprbck1r, stat1a, stat1b, ticam1, tmem173, tyk2, zgc:92606]
KEGG:05168	Herpes simplex virus 1 infection	2.13645e-05	13.4969	22	[b2ml, c3a.3, card9, casp8, casp8l2, fas, ifih1, irak4, irf9, jak1, rela, socs3b, srsf3a, stat1a, stat1b, tap1, tap2t, tapbp.1, ticam1, tmem173, tnfrsf1a, tyk2]
KEGG:04137	Mitophagy	0.000160093	16.129	15	[atg9a, bnip3lb, calcoco2, csnk2a4, hif1al, map1lc3a, map1lc3cl, optn, prkn, rab7b, rela, tax1bp1b, tfe3a, zgc:73226, zgc:92606]
KEGG:04217	Necroptosis	0.000638966	11.6959	20	[capn2a, casp8, casp8l2, chmp1b, chmp4ba, fas, hsp90aa1.2, irf9, jak1, pla2g4aa, rbck1, shrprbck1r, si:ch211-202f3.3, stat1a, stat1b, stat3, stat6, ticam1, tnfrsf1a, tyk2]
KEGG:04141	Protein processing in endoplasmic reticulum	0.0357962	9.18367	18	[capn2a, derl3, dnajb1b, dnajb2, ero1a, hsp70.1, hsp70.2, hsp70.3, hsp70l, hsp90aa1.2, hspbp1, hsph1, prkn, rrbp1b, si:ch211-199o1.2, si:ch211-202f3.3, si:dkey-4p15.3, ube2d2l]
Cluster 15
GOID	GOTerm	FDR	% Associated Genes	Nr. Genes	Associated Genes Found
KEGG:00100	Steroid biosynthesis	0.000196266	19.0476	4	[dhcr24, ebp, msmo1, sqlea]
KEGG:00980	Metabolism of xenobiotics by cytochrome P450	0.000756514	8.77193	5	[adh8b, cbr1, mgst2, ugt5a4, ugt5f1]
KEGG:04216	Ferroptosis	0.0059291	7.27273	4	[fthl29, slc3a2a, slc3a2b, zgc:158423]
KEGG:00982	Drug metabolism	0.0059291	7.27273	4	[adh8b, mgst2, ugt5a4, ugt5f1]
KEGG:00830	Retinol metabolism	0.0132069	5.40541	4	[adh8b, ugt5a4, ugt5f1, zmp:0000001048]
KEGG:00983	Drug metabolism	0.0143944	4.70588	4	[mgst2, rrm2, ugt5a4, ugt5f1]
KEGG:00140	Steroid hormone biosynthesis	0.016915	5	3	[ugt5a4, ugt5f1, zgc:92630]
