# Supplementary material for: Understanding the Function and Mechanism of Zebrafish Tmem39b in Regulating Cold Resistance
Source: Int J Mol Sci. 2022 Sep 28;23(19):11442. doi: 10.3390/ijms231911442 (PMC9569763; doi:10.3390/ijms231911442)
Supplement: Supplementary file 1 [file ijms-23-11442-s001.zip › Table S5 Sequences of the PCR primers.xlsx]

## Sheet: Sheet1
Primer name	Primer sequence 5'-3'	Amplicon size bp
gtmem39b-F	gtgtgggcctagtcattgga	537
gtmem39b-R	acctcttttacaatggcagca
tmem39b-cds-F	acactcgagatggccggaggaagaa	1494
tmem39b-cds-R	tctcggatcccgactgactttctgattaga
