# Supplementary material for: Understanding the Function and Mechanism of Zebrafish Tmem39b in Regulating Cold Resistance
Source: Int J Mol Sci. 2022 Sep 28;23(19):11442. doi: 10.3390/ijms231911442 (PMC9569763; doi:10.3390/ijms231911442)
Supplement: Supplementary file 1 [file ijms-23-11442-s001.zip › Table S6 Sequences and amplification efficiencies of the qPCR primers.xlsx]

## Sheet: Sheet1
Gene name	Description	Forward primer 5'-3'	Reverse primer 5'-3'	Amplicon size bp	Efficiency %
Immune-related genes
il11a	interleukin 11a	ccggttcaagtctcttccag	tcagctttggtatgctgtgc	167	96.7
sting1	Stimulator of interferon response cGAMP interactor 1	catggtctggcctggtcttt	gcattgaggggcagaaggat	134	100
c3a.3	complement component c3a, duplicate 3	tggcattgcgaaagtgacag	ttatccgcctgctgctcatt	105	89.6
mmp9	matrix metallopeptidase 9	aaccactgcttccaccacaa	tttgcgttcaccattgcctg	148	90.2
cold-inducing gene
fosab	v-fos FBJ murine osteosarcoma viral oncogene homolog Ab	ggtattacccgctcaaccagact	atgaagagatcgccgtgacagtt	90	90.1
bif1.2	BMP-inhibitory-factor 1.2	acttcacaccggagaacgac	cactgagtgcaagcgaacat	210	90.4
rbp7a	retinol binding protein 7a	gtcagcaatgccaactttga	ctgtcatccagtcccttggt	209	90.7
socs3a	suppressor of cytokine signaling 3a	aatcaggcaccaagaacctg	agatgctgaagcgaggacat	247	93.5
Endoplasmic reticulum stress
atf4a	activating transcription factor 4a	tgagcacactgaggttccag	gtcttcactcggcctttgag	246	96.5
atf6	activating transcription factor 6	cgctggtgaaaagtgtaggc	gtgccaaagttcaggtcagg	55	104
hspa5	heat shock protein 5	caagaagaagacgggcaaag	gcttcatagtggagcggaac	212	96.8
xbp1	X-box binding protein 1	ccagaggaaaaagcacttcg	cagcctgttctcaacgtgaa	150	104.5
Autophagy
atg2b	autophagy related 2B	ctttggagggactggaaaca	gcacgtgctgattctgaaaa	280	97.6
atg9b	autophagy related 9B	gacttctgcagtgccatcaa	cctgaaccagactgcacaga	311	100
smcr8b	Smith-Magenis syndrome chromosome region, candidate 8b	gcatatgtgcaccacctgac	ttcccacatccgtctttctc	389	95.1
fbxo32	F-box protein 32	gaacgctttcgtgtctcctc	aaagctgtgccatctcgtct	226	101
tmem39b	transmembrane protein 39B	ggcatcacaaagtgggaagt	cagctgactggtgtgctgtt	331	101.3
internal references
18SRNA	18s ribosome RNA	gctttgcaaccatactcccc	cggaggttcgaagacgatca	148	100.7
mdh2	malate dehydrogenase 2, NAD	caacgttggacattgtcagg	gcaccagctttagccttcac	223	96.3
slc25a5	solute carrier family 25 member 5	cccccattgagagagtcaaa	gcagtccataatgcccttgt	92	98
